# Supplementary material for: Global burden of vision impairment due to age-related macular degeneration, 1990–2021, with forecasts to 2050: a systematic analysis for the Global Burden of Disease Study 2021
Source: Lancet Glob Health. 2025 Jun 25;13(7):e1175–90. doi: 10.1016/S2214-109X(25)00143-3 (PMC12208786; doi:10.1016/S2214-109X(25)00143-3)
Supplement: Supplementary appendix 2 [file mmc2.xlsx]

## Sheet: Raab_non_rabb_source
Citation	Location	Cause	Risk	Etiology	Publication Status	Provider	Year Start	Year End	Sex	Age Start	Age End	Representativeness	Urbanicity Type	Population Representativeness Covariates	Sample Size	Sample Size Unit	Standard Error
International Centre for Eye Health (ICEH). China - Sichuan Dechang Rapid Assessment of Avoidable Blindness 2011	Sichuan	Age-related macular degeneration				International Centre for Eye Health (ICEH)	2011	2011	Females	65	79	Representative for subnational location only	Mixed/both		371	people	0.00517765
International Centre for Eye Health (ICEH). Costa Rica Rapid Assessment of Avoidable Blindness Survey 2015. Grootebroek, Netherlands: RAAB Repository, 2018	Costa Rica	Age-related macular degeneration				RAAB Repository	2015	2015	Females	65	79	Nationally representative only	Mixed/both		465	people	0.174616
International Centre for Eye Health (ICEH). China - Sichuan Dechang Rapid Assessment of Avoidable Blindness 2011	Sichuan	Age-related macular degeneration				International Centre for Eye Health (ICEH)	2011	2011	Males	65	79	Representative for subnational location only	Mixed/both		343	people	0.00559948
Dandona L, Dandona R, Srinivas M, Giridhar P, Vilas K, Prasad MN, John RK, McCarty CA, Rao GN. Blindness in the Indian state of Andhra Pradesh. Invest Ophthalmol Vis Sci. 2001; 42(5): 908-16	Telangana	Age-related macular degeneration					1996	1996	Females	25	29	Representative for subnational location only	Mixed/both		1.06495e+08	people	9.2e-09
International Centre for Eye Health (ICEH). Costa Rica Rapid Assessment of Avoidable Blindness Survey 2015. Grootebroek, Netherlands: RAAB Repository, 2018	Costa Rica	Age-related macular degeneration				RAAB Repository	2015	2015	Males	65	79	Nationally representative only	Mixed/both		356	people	0.00539539
International Centre for Eye Health (ICEH). Indonesia - East Kalimantan Rapid Assessment of Avoidable Blindness 2006	East Kalimantan	Age-related macular degeneration				RAAB Repository	2006	2006	Females	70	74	Representative for subnational location only	Mixed/both		89.4139	people	0.011721
International Centre for Eye Health (ICEH). China - Sichuan Dechang Rapid Assessment of Avoidable Blindness 2011	Sichuan	Age-related macular degeneration				International Centre for Eye Health (ICEH)	2011	2011	Females	80	99	Representative for subnational location only	Mixed/both		73	people	0.0488265
International Centre for Eye Health (ICEH). Costa Rica Rapid Assessment of Avoidable Blindness Survey 2015. Grootebroek, Netherlands: RAAB Repository, 2018	Costa Rica	Age-related macular degeneration				RAAB Repository	2015	2015	Females	80	99	Nationally representative only	Mixed/both		130	people	0.023518
International Centre for Eye Health (ICEH). China - Sichuan Dechang Rapid Assessment of Avoidable Blindness 2011	Sichuan	Age-related macular degeneration				International Centre for Eye Health (ICEH)	2011	2011	Males	80	99	Representative for subnational location only	Mixed/both		47	people	0.175844
International Centre for Eye Health (ICEH). Costa Rica Rapid Assessment of Avoidable Blindness Survey 2015. Grootebroek, Netherlands: RAAB Repository, 2018	Costa Rica	Age-related macular degeneration				RAAB Repository	2015	2015	Males	80	99	Nationally representative only	Mixed/both		99	people	0.0136906
International Centre for Eye Health (ICEH). China - Sichuan Mianning Rapid Assessment of Avoidable Blindness 2011	Sichuan	Age-related macular degeneration				International Centre for Eye Health (ICEH)	2011	2011	Females	50	64	Representative for subnational location only	Mixed/both		887	people	0.00152994
International Centre for Eye Health (ICEH). China - Yunnan Luliang Rapid Assessment of Avoidable Blindness 2008. Grootebroek, Netherlands: RAAB Repository, 2008	Yunnan	Age-related macular degeneration				RAAB Repository	2008	2008	Females	50	64	Representative for subnational location only	Mixed/both		870	people	0.174607
International Centre for Eye Health (ICEH). China - Sichuan Mianning Rapid Assessment of Avoidable Blindness 2011	Sichuan	Age-related macular degeneration				International Centre for Eye Health (ICEH)	2011	2011	Males	50	64	Representative for subnational location only	Mixed/both		405	people	0.00335013
International Centre for Eye Health (ICEH). China - Yunnan Luliang Rapid Assessment of Avoidable Blindness 2008. Grootebroek, Netherlands: RAAB Repository, 2008	Yunnan	Age-related macular degeneration				RAAB Repository	2008	2008	Males	50	64	Representative for subnational location only	Mixed/both		674	people	0.00201333
International Centre for Eye Health (ICEH). China - Sichuan Mianning Rapid Assessment of Avoidable Blindness 2011	Sichuan	Age-related macular degeneration				International Centre for Eye Health (ICEH)	2011	2011	Females	65	79	Representative for subnational location only	Mixed/both		818	people	0.00378746
International Centre for Eye Health (ICEH). China - Yunnan Luliang Rapid Assessment of Avoidable Blindness 2008. Grootebroek, Netherlands: RAAB Repository, 2008	Yunnan	Age-related macular degeneration				RAAB Repository	2008	2008	Females	65	79	Representative for subnational location only	Mixed/both		532	people	0.174613
International Centre for Eye Health (ICEH). Indonesia - East Kalimantan Rapid Assessment of Avoidable Blindness 2006	East Kalimantan	Age-related macular degeneration				RAAB Repository	2006	2006	Females	75	79	Representative for subnational location only	Mixed/both		52.1364	people	0.0197753
International Centre for Eye Health (ICEH). China - Sichuan Mianning Rapid Assessment of Avoidable Blindness 2011	Sichuan	Age-related macular degeneration				International Centre for Eye Health (ICEH)	2011	2011	Males	65	79	Representative for subnational location only	Mixed/both		505	people	0.00268692
International Centre for Eye Health (ICEH). China - Yunnan Luliang Rapid Assessment of Avoidable Blindness 2008. Grootebroek, Netherlands: RAAB Repository, 2008	Yunnan	Age-related macular degeneration				RAAB Repository	2008	2008	Males	65	79	Representative for subnational location only	Mixed/both		573	people	0.00437189
International Centre for Eye Health (ICEH). China - Sichuan Mianning Rapid Assessment of Avoidable Blindness 2011	Sichuan	Age-related macular degeneration				International Centre for Eye Health (ICEH)	2011	2011	Females	80	99	Representative for subnational location only	Mixed/both		132	people	0.0102715
International Centre for Eye Health (ICEH). China - Yunnan Luliang Rapid Assessment of Avoidable Blindness 2008. Grootebroek, Netherlands: RAAB Repository, 2008	Yunnan	Age-related macular degeneration				RAAB Repository	2008	2008	Females	80	99	Representative for subnational location only	Mixed/both		95	people	0.174908
International Centre for Eye Health (ICEH). China - Sichuan Mianning Rapid Assessment of Avoidable Blindness 2011	Sichuan	Age-related macular degeneration				International Centre for Eye Health (ICEH)	2011	2011	Males	80	99	Representative for subnational location only	Mixed/both		70	people	0.175164
International Centre for Eye Health (ICEH). El Salvador Rapid Assessment of Avoidable Blindness 2011	El Salvador	Age-related macular degeneration				International Centre for Eye Health (ICEH)	2011	2011	Females	50	64	Unknown	Mixed/both		1167	people	0.174606
International Centre for Eye Health (ICEH). Democratic Republic of Congo - Orientale Rapid Assessment of Avoidable Blindness 2015. Grootebroek, Netherlands: RAAB Repository	Democratic Republic of the Congo	Age-related macular degeneration				RAAB Repository	2015	2015	Females	50	64	Representative for subnational location only	Mixed/both		1170	people	0.174606
International Centre for Eye Health (ICEH). El Salvador Rapid Assessment of Avoidable Blindness 2011	El Salvador	Age-related macular degeneration				International Centre for Eye Health (ICEH)	2011	2011	Males	50	64	Unknown	Mixed/both		730	people	0.174609
International Centre for Eye Health (ICEH). Democratic Republic of Congo - Orientale Rapid Assessment of Avoidable Blindness 2015. Grootebroek, Netherlands: RAAB Repository	Democratic Republic of the Congo	Age-related macular degeneration				RAAB Repository	2015	2015	Males	50	64	Representative for subnational location only	Mixed/both		1164	people	0.0011659
International Centre for Eye Health (ICEH). El Salvador Rapid Assessment of Avoidable Blindness 2011	El Salvador	Age-related macular degeneration				International Centre for Eye Health (ICEH)	2011	2011	Females	65	79	Unknown	Mixed/both		640	people	0.00483753
International Centre for Eye Health (ICEH). Democratic Republic of Congo - Orientale Rapid Assessment of Avoidable Blindness 2015. Grootebroek, Netherlands: RAAB Repository	Democratic Republic of the Congo	Age-related macular degeneration				RAAB Repository	2015	2015	Females	65	79	Representative for subnational location only	Mixed/both		522	people	0.00259944
International Centre for Eye Health (ICEH). Democratic Republic of Congo - Orientale Rapid Assessment of Avoidable Blindness 2015. Grootebroek, Netherlands: RAAB Repository	Democratic Republic of the Congo	Age-related macular degeneration				RAAB Repository	2015	2015	Males	65	79	Representative for subnational location only	Mixed/both		496	people	0.174615
International Centre for Eye Health (ICEH). Democratic Republic of Congo - Orientale Rapid Assessment of Avoidable Blindness 2015. Grootebroek, Netherlands: RAAB Repository	Democratic Republic of the Congo	Age-related macular degeneration				RAAB Repository	2015	2015	Females	80	99	Representative for subnational location only	Mixed/both		104	people	0.174858
International Centre for Eye Health (ICEH). Democratic Republic of Congo - Orientale Rapid Assessment of Avoidable Blindness 2015. Grootebroek, Netherlands: RAAB Repository	Democratic Republic of the Congo	Age-related macular degeneration				RAAB Repository	2015	2015	Males	80	99	Representative for subnational location only	Mixed/both		104	people	0.174858
International Centre for Eye Health (ICEH). Guatemala Rapid Assessment of Avoidable Blindness 2015. Grootebroek, Netherlands: RAAB Repository	Guatemala	Age-related macular degeneration				RAAB Repository	2015	2015	Females	50	64	Nationally representative only	Mixed/both		1435	people	0.174605
International Centre for Eye Health (ICEH). Nepal - Bheri Zone Rapid Assessment of Avoidable Blindness 2009	Nepal	Age-related macular degeneration				International Centre for Eye Health (ICEH)	2008	2008	Males	50	64	Unknown	Mixed/both		948	people	0.00264492
International Centre for Eye Health (ICEH). Guatemala Rapid Assessment of Avoidable Blindness 2015. Grootebroek, Netherlands: RAAB Repository	Guatemala	Age-related macular degeneration				RAAB Repository	2015	2015	Males	50	64	Nationally representative only	Mixed/both		878	people	0.174607
International Centre for Eye Health (ICEH). Nepal - Bheri Zone Rapid Assessment of Avoidable Blindness 2009	Nepal	Age-related macular degeneration				International Centre for Eye Health (ICEH)	2008	2008	Females	65	79	Unknown	Mixed/both		370	people	0.174624
International Centre for Eye Health (ICEH). Guatemala Rapid Assessment of Avoidable Blindness 2015. Grootebroek, Netherlands: RAAB Repository	Guatemala	Age-related macular degeneration				RAAB Repository	2015	2015	Females	65	79	Nationally representative only	Mixed/both		642	people	0.00211366
Murthy GVS, Gupta SK, Bachani D, Jose R, John N, National Programme for Control of Blindness (India). Current estimates of blindness in India [Unpublished data]. Br J Ophthalmol. 2005; 89(3): 257-60	Rajasthan, Urban	Age-related macular degeneration			Unpublished		1999	2001	Males	55	59	Representative for subnational location only	Urban		67.6616	people	0.0155285
International Centre for Eye Health (ICEH). Guatemala Rapid Assessment of Avoidable Blindness 2015. Grootebroek, Netherlands: RAAB Repository	Guatemala	Age-related macular degeneration				RAAB Repository	2015	2015	Males	65	79	Nationally representative only	Mixed/both		491	people	0.174615
International Centre for Eye Health (ICEH). Guatemala Rapid Assessment of Avoidable Blindness 2015. Grootebroek, Netherlands: RAAB Repository	Guatemala	Age-related macular degeneration				RAAB Repository	2015	2015	Females	80	99	Nationally representative only	Mixed/both		156	people	0.174717
International Centre for Eye Health (ICEH). Kenya - Kwale Rapid Assessment of Avoidable Blindness 2011. Grootebroek, Netherlands: RAAB Repository	Kwale	Age-related macular degeneration				RAAB Repository	2011	2011	Females	50	64	Unknown	Mixed/both		1031	people	0.174606
International Centre for Eye Health (ICEH). Guatemala Rapid Assessment of Avoidable Blindness 2015. Grootebroek, Netherlands: RAAB Repository	Guatemala	Age-related macular degeneration				RAAB Repository	2015	2015	Males	80	99	Nationally representative only	Mixed/both		158	people	0.174714
Ezepue UF. Magnitude and causes of blindness and low vision in Anambra State of Nigeria (results of 1992 point prevalence survey). Public Health. 1997; 111(5): 305-9	Anambra	Age-related macular degeneration					1992	1992	Females	70	74	Representative for subnational location only	Unknown		11.8412	people	0.0898948
International Centre for Eye Health (ICEH). Iran - Kordestan Rapid Assessment of Avoidable Blindness 2014. Grootebroek, Netherlands: RAAB Repository	Kurdistan	Age-related macular degeneration				RAAB Repository	2014	2014	Females	50	64	Representative for subnational location only	Mixed/both		1149	people	0.00118112
International Centre for Eye Health (ICEH). Iran - Kordestan Rapid Assessment of Avoidable Blindness 2014. Grootebroek, Netherlands: RAAB Repository	Kurdistan	Age-related macular degeneration				RAAB Repository	2014	2014	Males	50	64	Representative for subnational location only	Mixed/both		970	people	0.00139904
International Centre for Eye Health (ICEH). Iran - Kordestan Rapid Assessment of Avoidable Blindness 2014. Grootebroek, Netherlands: RAAB Repository	Kurdistan	Age-related macular degeneration				RAAB Repository	2014	2014	Females	65	79	Representative for subnational location only	Mixed/both		411	people	0.00467457
Murthy GVS, Gupta SK, Bachani D, Jose R, John N, National Programme for Control of Blindness (India). Current estimates of blindness in India [Unpublished data]. Br J Ophthalmol. 2005; 89(3): 257-60	Rajasthan, Urban	Age-related macular degeneration			Unpublished		1999	2001	Males	85	89	Representative for subnational location only	Urban		2.1124	people	0.468755
International Centre for Eye Health (ICEH). Iran - Kordestan Rapid Assessment of Avoidable Blindness 2014. Grootebroek, Netherlands: RAAB Repository	Kurdistan	Age-related macular degeneration				RAAB Repository	2014	2014	Males	65	79	Representative for subnational location only	Mixed/both		437	people	0.00707429
International Centre for Eye Health (ICEH). Iran - Kordestan Rapid Assessment of Avoidable Blindness 2014. Grootebroek, Netherlands: RAAB Repository	Kurdistan	Age-related macular degeneration				RAAB Repository	2014	2014	Females	80	99	Representative for subnational location only	Mixed/both		97	people	0.0371099
International Centre for Eye Health (ICEH). Indonesia - East Kalimantan Rapid Assessment of Avoidable Blindness 2006	East Kalimantan	Age-related macular degeneration				RAAB Repository	2006	2006	Females	95	99	Representative for subnational location only	Mixed/both		0.210662	people	1
International Centre for Eye Health (ICEH). Iran - Kordestan Rapid Assessment of Avoidable Blindness 2014. Grootebroek, Netherlands: RAAB Repository	Kurdistan	Age-related macular degeneration				RAAB Repository	2014	2014	Males	80	99	Representative for subnational location only	Mixed/both		139	people	0.0382569
International Centre for Eye Health (ICEH). Kyrgyzstan - Batken, Jalal Abad, and Osh Rapid Assessment of Avoidable Blindness Survey 2017. Grootebroek, Netherlands: RAAB Repository, 2017	Kyrgyzstan	Age-related macular degeneration				RAAB Repository	2017	2017	Females	50	64	Representative for subnational location only	Mixed/both		1172	people	0.00468579
International Centre for Eye Health (ICEH). Vietnam - Tien Giang Rapid Assessment of Avoidable Blindness 2007. Grootebroek, Netherlands: RAAB Repository	Viet Nam	Age-related macular degeneration				RAAB Repository	2007	2007	Males	65	79	Unknown	Mixed/both		191	people	0.174679
International Centre for Eye Health (ICEH). Kyrgyzstan - Batken, Jalal Abad, and Osh Rapid Assessment of Avoidable Blindness Survey 2017. Grootebroek, Netherlands: RAAB Repository, 2017	Kyrgyzstan	Age-related macular degeneration				RAAB Repository	2017	2017	Males	50	64	Representative for subnational location only	Mixed/both		816	people	0.00307208
International Centre for Eye Health (ICEH). Kyrgyzstan - Batken, Jalal Abad, and Osh Rapid Assessment of Avoidable Blindness Survey 2017. Grootebroek, Netherlands: RAAB Repository, 2017	Kyrgyzstan	Age-related macular degeneration				RAAB Repository	2017	2017	Females	65	79	Representative for subnational location only	Mixed/both		411	people	0.0217617
International Centre for Eye Health (ICEH). Kyrgyzstan - Batken, Jalal Abad, and Osh Rapid Assessment of Avoidable Blindness Survey 2017. Grootebroek, Netherlands: RAAB Repository, 2017	Kyrgyzstan	Age-related macular degeneration				RAAB Repository	2017	2017	Males	65	79	Representative for subnational location only	Mixed/both		299	people	0.0103171
International Centre for Eye Health (ICEH). Brazil - Campinas Rapid Assessment of Avoidable Blindness 2004. Grootebroek, Netherlands: RAAB Repository	S찾o Paulo	Age-related macular degeneration				RAAB Repository	2003	2003	Females	50	54	Representative for subnational location only	Urban		337.791	people	0.00298437
International Centre for Eye Health (ICEH). Kyrgyzstan - Batken, Jalal Abad, and Osh Rapid Assessment of Avoidable Blindness Survey 2017. Grootebroek, Netherlands: RAAB Repository, 2017	Kyrgyzstan	Age-related macular degeneration				RAAB Repository	2017	2017	Females	80	99	Representative for subnational location only	Mixed/both		113	people	0.0418255
International Centre for Eye Health (ICEH). Kyrgyzstan - Batken, Jalal Abad, and Osh Rapid Assessment of Avoidable Blindness Survey 2017. Grootebroek, Netherlands: RAAB Repository, 2017	Kyrgyzstan	Age-related macular degeneration				RAAB Repository	2017	2017	Males	80	99	Representative for subnational location only	Mixed/both		86	people	0.0416972
International Centre for Eye Health (ICEH). Laos Rapid Assessment of Avoidable Blindness Survey 2007. Grootebroek, Netherlands: RAAB Repository, 2017	Lao People's Democratic Republic	Age-related macular degeneration				RAAB Repository	2007	2007	Females	50	64	Nationally representative only	Mixed/both		827	people	0.174608
International Centre for Eye Health (ICEH). Laos Rapid Assessment of Avoidable Blindness Survey 2007. Grootebroek, Netherlands: RAAB Repository, 2017	Lao People's Democratic Republic	Age-related macular degeneration				RAAB Repository	2007	2007	Males	50	64	Nationally representative only	Mixed/both		678	people	0.17461
International Centre for Eye Health (ICEH). Laos Rapid Assessment of Avoidable Blindness Survey 2007. Grootebroek, Netherlands: RAAB Repository, 2017	Lao People's Democratic Republic	Age-related macular degeneration				RAAB Repository	2007	2007	Females	65	79	Nationally representative only	Mixed/both		447	people	0.174618
International Centre for Eye Health (ICEH). Laos Rapid Assessment of Avoidable Blindness Survey 2007. Grootebroek, Netherlands: RAAB Repository, 2017	Lao People's Democratic Republic	Age-related macular degeneration				RAAB Repository	2007	2007	Males	65	79	Nationally representative only	Mixed/both		396	people	0.174621
International Centre for Eye Health (ICEH). Laos Rapid Assessment of Avoidable Blindness Survey 2007. Grootebroek, Netherlands: RAAB Repository, 2017	Lao People's Democratic Republic	Age-related macular degeneration				RAAB Repository	2007	2007	Females	80	99	Nationally representative only	Mixed/both		99	people	0.174884
International Centre for Eye Health (ICEH). Laos Rapid Assessment of Avoidable Blindness Survey 2007. Grootebroek, Netherlands: RAAB Repository, 2017	Lao People's Democratic Republic	Age-related macular degeneration				RAAB Repository	2007	2007	Males	80	99	Nationally representative only	Mixed/both		75	people	0.175092
International Centre for Eye Health (ICEH). Malaysia - Kelantan, Terengganu, and Pahang Rapid Assessment of Avoidable Blindness Survey 2014. Grootebroek, Netherlands: RAAB Repository, 2014	Malaysia	Age-related macular degeneration				RAAB Repository	2014	2014	Females	50	64	Representative for subnational location only	Mixed/both		896	people	0.174607
International Centre for Eye Health (ICEH). Malaysia - Kelantan, Terengganu, and Pahang Rapid Assessment of Avoidable Blindness Survey 2014. Grootebroek, Netherlands: RAAB Repository, 2014	Malaysia	Age-related macular degeneration				RAAB Repository	2014	2014	Females	65	79	Representative for subnational location only	Mixed/both		458	people	0.174617
International Centre for Eye Health (ICEH). Malaysia - Kelantan, Terengganu, and Pahang Rapid Assessment of Avoidable Blindness Survey 2014. Grootebroek, Netherlands: RAAB Repository, 2014	Malaysia	Age-related macular degeneration				RAAB Repository	2014	2014	Males	65	79	Representative for subnational location only	Mixed/both		380	people	0.00357045
International Centre for Eye Health (ICEH). Indonesia - Sumatera Selatan Rapid Assessment of Avoidable Blindness Survey 2016. Grootebroek, Netherlands: RAAB Repository	South Sumatra	Age-related macular degeneration			Forthcoming	RAAB Repository	2016	2016	Males	50	64	Representative for subnational location only	Mixed/both		690	people	0.00233953
International Centre for Eye Health (ICEH). Malaysia - Kelantan, Terengganu, and Pahang Rapid Assessment of Avoidable Blindness Survey 2014. Grootebroek, Netherlands: RAAB Repository, 2014	Malaysia	Age-related macular degeneration				RAAB Repository	2014	2014	Males	80	99	Representative for subnational location only	Mixed/both		47	people	0.175844
Dandona L, Dandona R, Srinivas M, Giridhar P, Vilas K, Prasad MN, John RK, McCarty CA, Rao GN. Blindness in the Indian state of Andhra Pradesh. Invest Ophthalmol Vis Sci. 2001; 42(5): 908-16	Telangana	Age-related macular degeneration					1996	1996	Females	75	79	Representative for subnational location only	Mixed/both		9.21696e+06	people	6.36225e-05
International Centre for Eye Health (ICEH). Mongolia Rapid Assessment of Avoidable Blindness Survey 2013. Grootebroek, Netherlands: RAAB Repository, 2014	Mozambique	Age-related macular degeneration				RAAB Repository	2016	2016	Males	50	64	Representative for subnational location only	Mixed/both		645	people	0.17461
Murthy GVS, Gupta SK, Bachani D, Jose R, John N, National Programme for Control of Blindness (India). Current estimates of blindness in India [Unpublished data]. Br J Ophthalmol. 2005; 89(3): 257-60	India	Age-related macular degeneration			Unpublished		1999	2001	Females	80	99	Representative for subnational location only	Mixed/both		1505	people	0.00921675
Neena J, Rachel J, Praveen V, Murthy GVS. Rapid Assessment of Avoidable Blindness in India [Unpublished data]. PLoS One. 2008; 3(8): e2867	Uttar Pradesh, Rural	Age-related macular degeneration			Unpublished		2007	2007	Males	75	79	Representative for subnational location only	Rural		57.5942	people	0.0180279
International Centre for Eye Health (ICEH). Rwanda Rapid Assessment of Avoidable Blindness Survey 2015. Grootebroek, Netherlands: RAAB Repository, 2014	Rwanda	Age-related macular degeneration				RAAB Repository	2015	2015	Males	65	79	Nationally representative only	Mixed/both		556	people	0.174613
International Centre for Eye Health (ICEH). Rwanda Rapid Assessment of Avoidable Blindness Survey 2015. Grootebroek, Netherlands: RAAB Repository, 2014	Rwanda	Age-related macular degeneration				RAAB Repository	2015	2015	Females	80	99	Nationally representative only	Mixed/both		305	people	0.00444803
International Centre for Eye Health (ICEH). Vietnam - Nghe An Rapid Assessment of Cataract Surgical Services 2000. Grootebroek, Netherlands: RAAB Repository	Viet Nam	Age-related macular degeneration				RAAB Repository	2000	2000	Males	50	64	Unknown	Mixed/both		1799	people	0.000754397
Murthy GVS, Gupta SK, Bachani D, Jose R, John N, National Programme for Control of Blindness (India). Current estimates of blindness in India [Unpublished data]. Br J Ophthalmol. 2005; 89(3): 257-60	West Bengal, Rural	Age-related macular degeneration			Unpublished		1999	2001	Males	50	99	Representative for subnational location only	Rural		1800	people	0.174605
Murthy GVS, Gupta SK, Bachani D, Jose R, John N, National Programme for Control of Blindness (India). Current estimates of blindness in India [Unpublished data]. Br J Ophthalmol. 2005; 89(3): 257-60	Madhya Pradesh, Rural	Age-related macular degeneration			Unpublished		1999	2001	Females	50	99	Representative for subnational location only	Rural		1181	people	0.174606
Murthy GVS, Gupta SK, Bachani D, Jose R, John N, National Programme for Control of Blindness (India). Current estimates of blindness in India [Unpublished data]. Br J Ophthalmol. 2005; 89(3): 257-60	West Bengal, Rural	Age-related macular degeneration			Unpublished		1999	2001	Females	50	99	Representative for subnational location only	Rural		2077	people	0.174604
Wong TY, Chong EW, Wong W-L, Rosman M, Aung T, Loo J-L, Shen S, Loon S-C, Tan DTH, Tai ES, Saw S-M. Prevalence and causes of low vision and blindness in an urban malay population: the Singapore Malay Eye Study. Arch Ophthalmol. 2008; 126(8): 1091-9	Singapore	Age-related macular degeneration					2004	2006	Females	40	49	Representative for subnational location only	Urban		435.008	people	0.00225283
Wong TY, Chong EW, Wong W-L, Rosman M, Aung T, Loo J-L, Shen S, Loon S-C, Tan DTH, Tai ES, Saw S-M. Prevalence and causes of low vision and blindness in an urban malay population: the Singapore Malay Eye Study. Arch Ophthalmol. 2008; 126(8): 1091-9	Singapore	Age-related macular degeneration					2004	2006	Females	50	59	Representative for subnational location only	Urban		529.01	people	0.00185252
Wong TY, Chong EW, Wong W-L, Rosman M, Aung T, Loo J-L, Shen S, Loon S-C, Tan DTH, Tai ES, Saw S-M. Prevalence and causes of low vision and blindness in an urban malay population: the Singapore Malay Eye Study. Arch Ophthalmol. 2008; 126(8): 1091-9	Singapore	Age-related macular degeneration					2004	2006	Females	60	69	Representative for subnational location only	Urban		403.007	people	0.00243172
Wong TY, Chong EW, Wong W-L, Rosman M, Aung T, Loo J-L, Shen S, Loon S-C, Tan DTH, Tai ES, Saw S-M. Prevalence and causes of low vision and blindness in an urban malay population: the Singapore Malay Eye Study. Arch Ophthalmol. 2008; 126(8): 1091-9	Singapore	Age-related macular degeneration					2004	2006	Females	70	80	Representative for subnational location only	Urban		337	people	0.00319321
Wong TY, Chong EW, Wong W-L, Rosman M, Aung T, Loo J-L, Shen S, Loon S-C, Tan DTH, Tai ES, Saw S-M. Prevalence and causes of low vision and blindness in an urban malay population: the Singapore Malay Eye Study. Arch Ophthalmol. 2008; 126(8): 1091-9	Singapore	Age-related macular degeneration					2004	2006	Males	40	49	Representative for subnational location only	Urban		379.007	people	0.0025857
Wong TY, Chong EW, Wong W-L, Rosman M, Aung T, Loo J-L, Shen S, Loon S-C, Tan DTH, Tai ES, Saw S-M. Prevalence and causes of low vision and blindness in an urban malay population: the Singapore Malay Eye Study. Arch Ophthalmol. 2008; 126(8): 1091-9	Singapore	Age-related macular degeneration					2004	2006	Males	50	59	Representative for subnational location only	Urban		428.008	people	0.00228968
Wong TY, Chong EW, Wong W-L, Rosman M, Aung T, Loo J-L, Shen S, Loon S-C, Tan DTH, Tai ES, Saw S-M. Prevalence and causes of low vision and blindness in an urban malay population: the Singapore Malay Eye Study. Arch Ophthalmol. 2008; 126(8): 1091-9	Singapore	Age-related macular degeneration					2004	2006	Males	60	69	Representative for subnational location only	Urban		377.007	people	0.00259942
Wong TY, Chong EW, Wong W-L, Rosman M, Aung T, Loo J-L, Shen S, Loon S-C, Tan DTH, Tai ES, Saw S-M. Prevalence and causes of low vision and blindness in an urban malay population: the Singapore Malay Eye Study. Arch Ophthalmol. 2008; 126(8): 1091-9	Singapore	Age-related macular degeneration					2004	2006	Males	70	80	Representative for subnational location only	Urban		392	people	0.00307944
Klaver CC, Wolfs RC, Vingerling JR, Hofman A, de Jong PT. Age-specific prevalence and causes of blindness and visual impairment in an older population: the Rotterdam Study. Arch Ophthalmol. 1998; 116(5): 653-8	Netherlands	Age-related macular degeneration					1990	1993	Females	55	59	Representative for subnational location only	Urban		662.012	people	0.00148033
Klaver CC, Wolfs RC, Vingerling JR, Hofman A, de Jong PT. Age-specific prevalence and causes of blindness and visual impairment in an older population: the Rotterdam Study. Arch Ophthalmol. 1998; 116(5): 653-8	Netherlands	Age-related macular degeneration					1990	1993	Females	60	64	Representative for subnational location only	Urban		759.014	people	0.00129115
Klaver CC, Wolfs RC, Vingerling JR, Hofman A, de Jong PT. Age-specific prevalence and causes of blindness and visual impairment in an older population: the Rotterdam Study. Arch Ophthalmol. 1998; 116(5): 653-8	Netherlands	Age-related macular degeneration					1990	1993	Females	70	74	Representative for subnational location only	Urban		633.012	people	0.00154816
Klaver CC, Wolfs RC, Vingerling JR, Hofman A, de Jong PT. Age-specific prevalence and causes of blindness and visual impairment in an older population: the Rotterdam Study. Arch Ophthalmol. 1998; 116(5): 653-8	Netherlands	Age-related macular degeneration					1990	1993	Females	75	79	Representative for subnational location only	Urban		1940	people	0.00114708
Klaver CC, Wolfs RC, Vingerling JR, Hofman A, de Jong PT. Age-specific prevalence and causes of blindness and visual impairment in an older population: the Rotterdam Study. Arch Ophthalmol. 1998; 116(5): 653-8	Netherlands	Age-related macular degeneration					1990	1993	Females	80	84	Representative for subnational location only	Urban		672	people	0.00443071
Klaver CC, Wolfs RC, Vingerling JR, Hofman A, de Jong PT. Age-specific prevalence and causes of blindness and visual impairment in an older population: the Rotterdam Study. Arch Ophthalmol. 1998; 116(5): 653-8	Netherlands	Age-related macular degeneration					1990	1993	Females	85	89	Representative for subnational location only	Urban		360	people	0.00907895
Klaver CC, Wolfs RC, Vingerling JR, Hofman A, de Jong PT. Age-specific prevalence and causes of blindness and visual impairment in an older population: the Rotterdam Study. Arch Ophthalmol. 1998; 116(5): 653-8	Netherlands	Age-related macular degeneration					1990	1993	Females	90	99	Representative for subnational location only	Urban		96.25	people	0.0283122
Klaver CC, Wolfs RC, Vingerling JR, Hofman A, de Jong PT. Age-specific prevalence and causes of blindness and visual impairment in an older population: the Rotterdam Study. Arch Ophthalmol. 1998; 116(5): 653-8	Netherlands	Age-related macular degeneration					1990	1993	Males	55	59	Representative for subnational location only	Urban		466.008	people	0.00210297
Klaver CC, Wolfs RC, Vingerling JR, Hofman A, de Jong PT. Age-specific prevalence and causes of blindness and visual impairment in an older population: the Rotterdam Study. Arch Ophthalmol. 1998; 116(5): 653-8	Netherlands	Age-related macular degeneration					1990	1993	Males	60	64	Representative for subnational location only	Urban		592.011	people	0.00165537
Klaver CC, Wolfs RC, Vingerling JR, Hofman A, de Jong PT. Age-specific prevalence and causes of blindness and visual impairment in an older population: the Rotterdam Study. Arch Ophthalmol. 1998; 116(5): 653-8	Netherlands	Age-related macular degeneration					1990	1993	Males	65	69	Representative for subnational location only	Urban		570.01	people	0.00171927
Klaver CC, Wolfs RC, Vingerling JR, Hofman A, de Jong PT. Age-specific prevalence and causes of blindness and visual impairment in an older population: the Rotterdam Study. Arch Ophthalmol. 1998; 116(5): 653-8	Netherlands	Age-related macular degeneration					1990	1993	Males	70	74	Representative for subnational location only	Urban		435.008	people	0.00225283
Klaver CC, Wolfs RC, Vingerling JR, Hofman A, de Jong PT. Age-specific prevalence and causes of blindness and visual impairment in an older population: the Rotterdam Study. Arch Ophthalmol. 1998; 116(5): 653-8	Netherlands	Age-related macular degeneration					1990	1993	Males	80	84	Representative for subnational location only	Urban		157.003	people	0.00624192
Klaver CC, Wolfs RC, Vingerling JR, Hofman A, de Jong PT. Age-specific prevalence and causes of blindness and visual impairment in an older population: the Rotterdam Study. Arch Ophthalmol. 1998; 116(5): 653-8	Netherlands	Age-related macular degeneration					1990	1993	Males	85	89	Representative for subnational location only	Urban		118	people	0.0144974
Klaver CC, Wolfs RC, Vingerling JR, Hofman A, de Jong PT. Age-specific prevalence and causes of blindness and visual impairment in an older population: the Rotterdam Study. Arch Ophthalmol. 1998; 116(5): 653-8	Netherlands	Age-related macular degeneration					1990	1993	Males	90	99	Representative for subnational location only	Urban		17.0003	people	0.057646
Cedrone C, Nucci C, Scuderi G, Ricci F, Cerulli A, Culasso F. Prevalence of blindness and low vision in an Italian population: a comparison with other European studies. Eye (Lond). 2006; 20(6): 661-7	Lazio	Age-related macular degeneration					2000	2000	Males	40	99	Representative for subnational location only	Unknown		796.015	people	0.00123113
Ezepue UF. Magnitude and causes of blindness and low vision in Anambra State of Nigeria (results of 1992 point prevalence survey). Public Health. 1997; 111(5): 305-9	Anambra	Age-related macular degeneration					1992	1992	Males	0	99	Representative for subnational location only	Unknown		650.012	people	0.00150767
Evans JR, Fletcher AE, Wormald RPL. Age-related macular degeneration causing visual impairment in people 75 years or older in Britain: an add-on study to the Medical Research Council Trial of Assessment and Management of Older People in the Community. Ophthalmology. 2004; 111(3): 513-7	Wales	Age-related macular degeneration					1995	2000	Females	75	79	Nationally representative only	Unknown		14491.7	people	8.57e-07
Evans JR, Fletcher AE, Wormald RPL. Age-related macular degeneration causing visual impairment in people 75 years or older in Britain: an add-on study to the Medical Research Council Trial of Assessment and Management of Older People in the Community. Ophthalmology. 2004; 111(3): 513-7	Wales	Age-related macular degeneration					1995	2000	Females	80	84	Nationally representative only	Unknown		7486.8	people	5.69e-06
Evans JR, Fletcher AE, Wormald RPL. Age-related macular degeneration causing visual impairment in people 75 years or older in Britain: an add-on study to the Medical Research Council Trial of Assessment and Management of Older People in the Community. Ophthalmology. 2004; 111(3): 513-7	Wales	Age-related macular degeneration					1995	2000	Females	85	89	Nationally representative only	Unknown		4102.12	people	2.29e-05
Evans JR, Fletcher AE, Wormald RPL. Age-related macular degeneration causing visual impairment in people 75 years or older in Britain: an add-on study to the Medical Research Council Trial of Assessment and Management of Older People in the Community. Ophthalmology. 2004; 111(3): 513-7	Wales	Age-related macular degeneration					1995	2000	Females	90	99	Nationally representative only	Unknown		1547.32	people	9.47e-05
Evans JR, Fletcher AE, Wormald RPL. Age-related macular degeneration causing visual impairment in people 75 years or older in Britain: an add-on study to the Medical Research Council Trial of Assessment and Management of Older People in the Community. Ophthalmology. 2004; 111(3): 513-7	Wales	Age-related macular degeneration					1995	2000	Males	75	79	Nationally representative only	Unknown		15144.1	people	6e-07
Evans JR, Fletcher AE, Wormald RPL. Age-related macular degeneration causing visual impairment in people 75 years or older in Britain: an add-on study to the Medical Research Council Trial of Assessment and Management of Older People in the Community. Ophthalmology. 2004; 111(3): 513-7	Wales	Age-related macular degeneration					1995	2000	Males	80	84	Nationally representative only	Unknown		3730.05	people	7.47e-06
Evans JR, Fletcher AE, Wormald RPL. Age-related macular degeneration causing visual impairment in people 75 years or older in Britain: an add-on study to the Medical Research Council Trial of Assessment and Management of Older People in the Community. Ophthalmology. 2004; 111(3): 513-7	Wales	Age-related macular degeneration					1995	2000	Males	85	89	Nationally representative only	Unknown		2558.53	people	2.28e-05
Evans JR, Fletcher AE, Wormald RPL. Age-related macular degeneration causing visual impairment in people 75 years or older in Britain: an add-on study to the Medical Research Council Trial of Assessment and Management of Older People in the Community. Ophthalmology. 2004; 111(3): 513-7	Wales	Age-related macular degeneration					1995	2000	Males	90	99	Nationally representative only	Unknown		377.569	people	0.000277052
Evans JR, Fletcher AE, Wormald RPL. Age-related macular degeneration causing visual impairment in people 75 years or older in Britain: an add-on study to the Medical Research Council Trial of Assessment and Management of Older People in the Community. Ophthalmology. 2004; 111(3): 513-7	England	Age-related macular degeneration					1995	2000	Females	75	79	Nationally representative only	Unknown		14491.7	people	8.57e-07
Evans JR, Fletcher AE, Wormald RPL. Age-related macular degeneration causing visual impairment in people 75 years or older in Britain: an add-on study to the Medical Research Council Trial of Assessment and Management of Older People in the Community. Ophthalmology. 2004; 111(3): 513-7	England	Age-related macular degeneration					1995	2000	Females	80	84	Nationally representative only	Unknown		7486.8	people	5.69e-06
Evans JR, Fletcher AE, Wormald RPL. Age-related macular degeneration causing visual impairment in people 75 years or older in Britain: an add-on study to the Medical Research Council Trial of Assessment and Management of Older People in the Community. Ophthalmology. 2004; 111(3): 513-7	England	Age-related macular degeneration					1995	2000	Females	85	89	Nationally representative only	Unknown		4102.12	people	2.29e-05
Evans JR, Fletcher AE, Wormald RPL. Age-related macular degeneration causing visual impairment in people 75 years or older in Britain: an add-on study to the Medical Research Council Trial of Assessment and Management of Older People in the Community. Ophthalmology. 2004; 111(3): 513-7	England	Age-related macular degeneration					1995	2000	Females	90	99	Nationally representative only	Unknown		1547.32	people	9.47e-05
Evans JR, Fletcher AE, Wormald RPL. Age-related macular degeneration causing visual impairment in people 75 years or older in Britain: an add-on study to the Medical Research Council Trial of Assessment and Management of Older People in the Community. Ophthalmology. 2004; 111(3): 513-7	England	Age-related macular degeneration					1995	2000	Males	75	79	Nationally representative only	Unknown		15144.1	people	6e-07
Evans JR, Fletcher AE, Wormald RPL. Age-related macular degeneration causing visual impairment in people 75 years or older in Britain: an add-on study to the Medical Research Council Trial of Assessment and Management of Older People in the Community. Ophthalmology. 2004; 111(3): 513-7	England	Age-related macular degeneration					1995	2000	Males	80	84	Nationally representative only	Unknown		3730.05	people	7.47e-06
Evans JR, Fletcher AE, Wormald RPL. Age-related macular degeneration causing visual impairment in people 75 years or older in Britain: an add-on study to the Medical Research Council Trial of Assessment and Management of Older People in the Community. Ophthalmology. 2004; 111(3): 513-7	England	Age-related macular degeneration					1995	2000	Males	85	89	Nationally representative only	Unknown		2558.53	people	2.28e-05
Evans JR, Fletcher AE, Wormald RPL. Age-related macular degeneration causing visual impairment in people 75 years or older in Britain: an add-on study to the Medical Research Council Trial of Assessment and Management of Older People in the Community. Ophthalmology. 2004; 111(3): 513-7	England	Age-related macular degeneration					1995	2000	Males	90	99	Nationally representative only	Unknown		377.569	people	0.000277052
Adeoye A. Survey of blindness in rural communities of south-western Nigeria. Trop Med Int Health. 1996; 1(5): 672-6	Osun	Age-related macular degeneration					1991	1991	Males	0	99	Representative for subnational location only	Rural		1364.02	people	0.000718462
Taylor HR, Livingston PM, Stanislavsky YL, McCarty CA. Visual impairment in Australia: distance visual acuity, near vision, and visual field findings of the Melbourne Visual Impairment Project. Am J Ophthalmol. 1997; 123(3): 328-37	Australia	Age-related macular degeneration					1992	1996	Females	40	44	Representative for subnational location only	Urban		309.006	people	0.00317146
Taylor HR, Livingston PM, Stanislavsky YL, McCarty CA. Visual impairment in Australia: distance visual acuity, near vision, and visual field findings of the Melbourne Visual Impairment Project. Am J Ophthalmol. 1997; 123(3): 328-37	Australia	Age-related macular degeneration					1992	1996	Females	45	49	Representative for subnational location only	Urban		393.007	people	0.00249359
Taylor HR, Livingston PM, Stanislavsky YL, McCarty CA. Visual impairment in Australia: distance visual acuity, near vision, and visual field findings of the Melbourne Visual Impairment Project. Am J Ophthalmol. 1997; 123(3): 328-37	Australia	Age-related macular degeneration					1992	1996	Females	50	54	Representative for subnational location only	Urban		371.007	people	0.00264146
Taylor HR, Livingston PM, Stanislavsky YL, McCarty CA. Visual impairment in Australia: distance visual acuity, near vision, and visual field findings of the Melbourne Visual Impairment Project. Am J Ophthalmol. 1997; 123(3): 328-37	Australia	Age-related macular degeneration					1992	1996	Females	55	59	Representative for subnational location only	Urban		335.006	people	0.00292532
Taylor HR, Livingston PM, Stanislavsky YL, McCarty CA. Visual impairment in Australia: distance visual acuity, near vision, and visual field findings of the Melbourne Visual Impairment Project. Am J Ophthalmol. 1997; 123(3): 328-37	Australia	Age-related macular degeneration					1992	1996	Females	60	64	Representative for subnational location only	Urban		317.006	people	0.00309143
Taylor HR, Livingston PM, Stanislavsky YL, McCarty CA. Visual impairment in Australia: distance visual acuity, near vision, and visual field findings of the Melbourne Visual Impairment Project. Am J Ophthalmol. 1997; 123(3): 328-37	Australia	Age-related macular degeneration					1992	1996	Females	65	69	Representative for subnational location only	Urban		292.005	people	0.0033561
Taylor HR, Livingston PM, Stanislavsky YL, McCarty CA. Visual impairment in Australia: distance visual acuity, near vision, and visual field findings of the Melbourne Visual Impairment Project. Am J Ophthalmol. 1997; 123(3): 328-37	Australia	Age-related macular degeneration					1992	1996	Females	70	74	Representative for subnational location only	Urban		218.004	people	0.00449533
Taylor HR, Livingston PM, Stanislavsky YL, McCarty CA. Visual impairment in Australia: distance visual acuity, near vision, and visual field findings of the Melbourne Visual Impairment Project. Am J Ophthalmol. 1997; 123(3): 328-37	Australia	Age-related macular degeneration					1992	1996	Females	75	79	Representative for subnational location only	Urban		141.003	people	0.00695023
Taylor HR, Livingston PM, Stanislavsky YL, McCarty CA. Visual impairment in Australia: distance visual acuity, near vision, and visual field findings of the Melbourne Visual Impairment Project. Am J Ophthalmol. 1997; 123(3): 328-37	Australia	Age-related macular degeneration					1992	1996	Females	80	84	Representative for subnational location only	Urban		93	people	0.010742
Taylor HR, Livingston PM, Stanislavsky YL, McCarty CA. Visual impairment in Australia: distance visual acuity, near vision, and visual field findings of the Melbourne Visual Impairment Project. Am J Ophthalmol. 1997; 123(3): 328-37	Australia	Age-related macular degeneration					1992	1996	Females	85	89	Representative for subnational location only	Urban		36	people	0.038616
Taylor HR, Livingston PM, Stanislavsky YL, McCarty CA. Visual impairment in Australia: distance visual acuity, near vision, and visual field findings of the Melbourne Visual Impairment Project. Am J Ophthalmol. 1997; 123(3): 328-37	Australia	Age-related macular degeneration					1992	1996	Females	90	99	Representative for subnational location only	Urban		16	people	0.0861019
Taylor HR, Livingston PM, Stanislavsky YL, McCarty CA. Visual impairment in Australia: distance visual acuity, near vision, and visual field findings of the Melbourne Visual Impairment Project. Am J Ophthalmol. 1997; 123(3): 328-37	Australia	Age-related macular degeneration					1992	1996	Males	40	44	Representative for subnational location only	Urban		254.005	people	0.0038582
Taylor HR, Livingston PM, Stanislavsky YL, McCarty CA. Visual impairment in Australia: distance visual acuity, near vision, and visual field findings of the Melbourne Visual Impairment Project. Am J Ophthalmol. 1997; 123(3): 328-37	Australia	Age-related macular degeneration					1992	1996	Males	45	49	Representative for subnational location only	Urban		303.006	people	0.00323426
Taylor HR, Livingston PM, Stanislavsky YL, McCarty CA. Visual impairment in Australia: distance visual acuity, near vision, and visual field findings of the Melbourne Visual Impairment Project. Am J Ophthalmol. 1997; 123(3): 328-37	Australia	Age-related macular degeneration					1992	1996	Males	50	54	Representative for subnational location only	Urban		312.006	people	0.00314097
Taylor HR, Livingston PM, Stanislavsky YL, McCarty CA. Visual impairment in Australia: distance visual acuity, near vision, and visual field findings of the Melbourne Visual Impairment Project. Am J Ophthalmol. 1997; 123(3): 328-37	Australia	Age-related macular degeneration					1992	1996	Males	55	59	Representative for subnational location only	Urban		314.006	people	0.00312096
Taylor HR, Livingston PM, Stanislavsky YL, McCarty CA. Visual impairment in Australia: distance visual acuity, near vision, and visual field findings of the Melbourne Visual Impairment Project. Am J Ophthalmol. 1997; 123(3): 328-37	Australia	Age-related macular degeneration					1992	1996	Males	60	64	Representative for subnational location only	Urban		318.006	people	0.0030817
Taylor HR, Livingston PM, Stanislavsky YL, McCarty CA. Visual impairment in Australia: distance visual acuity, near vision, and visual field findings of the Melbourne Visual Impairment Project. Am J Ophthalmol. 1997; 123(3): 328-37	Australia	Age-related macular degeneration					1992	1996	Males	65	69	Representative for subnational location only	Urban		258.005	people	0.00379838
Taylor HR, Livingston PM, Stanislavsky YL, McCarty CA. Visual impairment in Australia: distance visual acuity, near vision, and visual field findings of the Melbourne Visual Impairment Project. Am J Ophthalmol. 1997; 123(3): 328-37	Australia	Age-related macular degeneration					1992	1996	Males	70	74	Representative for subnational location only	Urban		229.004	people	0.0042794
Taylor HR, Livingston PM, Stanislavsky YL, McCarty CA. Visual impairment in Australia: distance visual acuity, near vision, and visual field findings of the Melbourne Visual Impairment Project. Am J Ophthalmol. 1997; 123(3): 328-37	Australia	Age-related macular degeneration					1992	1996	Males	75	79	Representative for subnational location only	Urban		124.002	people	0.00790308
Taylor HR, Livingston PM, Stanislavsky YL, McCarty CA. Visual impairment in Australia: distance visual acuity, near vision, and visual field findings of the Melbourne Visual Impairment Project. Am J Ophthalmol. 1997; 123(3): 328-37	Australia	Age-related macular degeneration					1992	1996	Males	80	84	Representative for subnational location only	Urban		69.0013	people	0.0142026
Taylor HR, Livingston PM, Stanislavsky YL, McCarty CA. Visual impairment in Australia: distance visual acuity, near vision, and visual field findings of the Melbourne Visual Impairment Project. Am J Ophthalmol. 1997; 123(3): 328-37	Australia	Age-related macular degeneration					1992	1996	Males	85	89	Representative for subnational location only	Urban		17.0003	people	0.057646
Taylor HR, Livingston PM, Stanislavsky YL, McCarty CA. Visual impairment in Australia: distance visual acuity, near vision, and visual field findings of the Melbourne Visual Impairment Project. Am J Ophthalmol. 1997; 123(3): 328-37	Australia	Age-related macular degeneration					1992	1996	Males	90	99	Representative for subnational location only	Urban		10	people	0.0982289
Dulal S, Sapkota YD. Prevalence of blindness and visual impairment and its causes among people aged 50 years and above in Karnali Zone, Nepal. Nepal J Ophthalmol. 2012; 4(2)	Nepal	Age-related macular degeneration					2009	2011	Females	50	99	Representative for subnational location only	Rural		525.01	people	0.00186663
Dulal S, Sapkota YD. Prevalence of blindness and visual impairment and its causes among people aged 50 years and above in Karnali Zone, Nepal. Nepal J Ophthalmol. 2012; 4(2)	Nepal	Age-related macular degeneration					2009	2011	Males	50	99	Representative for subnational location only	Rural		646.012	people	0.001517
Bangladesh National Blindness and Low Vision Prevalence Survey 1999-2000 as it appears in Bourne R, Global Burden of Disease Vision Loss Expert Group. Vision Loss Database - Survey Data on Vision Loss by Severity and Etiology. [Unpublished]	Bangladesh	Age-related macular degeneration			Unpublished		1999	2000	Females	30	34	Nationally representative only	Unknown		1569	people	0.00062459
Bangladesh National Blindness and Low Vision Prevalence Survey 1999-2000 as it appears in Bourne R, Global Burden of Disease Vision Loss Expert Group. Vision Loss Database - Survey Data on Vision Loss by Severity and Etiology. [Unpublished]	Bangladesh	Age-related macular degeneration			Unpublished		1999	2000	Females	35	44	Nationally representative only	Unknown		1902	people	0.000515238
Bangladesh National Blindness and Low Vision Prevalence Survey 1999-2000 as it appears in Bourne R, Global Burden of Disease Vision Loss Expert Group. Vision Loss Database - Survey Data on Vision Loss by Severity and Etiology. [Unpublished]	Bangladesh	Age-related macular degeneration			Unpublished		1999	2000	Females	45	54	Nationally representative only	Unknown		1173	people	0.000835449
Bangladesh National Blindness and Low Vision Prevalence Survey 1999-2000 as it appears in Bourne R, Global Burden of Disease Vision Loss Expert Group. Vision Loss Database - Survey Data on Vision Loss by Severity and Etiology. [Unpublished]	Bangladesh	Age-related macular degeneration			Unpublished		1999	2000	Females	55	64	Nationally representative only	Unknown		703	people	0.00147942
Bangladesh National Blindness and Low Vision Prevalence Survey 1999-2000 as it appears in Bourne R, Global Burden of Disease Vision Loss Expert Group. Vision Loss Database - Survey Data on Vision Loss by Severity and Etiology. [Unpublished]	Bangladesh	Age-related macular degeneration			Unpublished		1999	2000	Females	65	74	Nationally representative only	Unknown		390	people	0.00358773
Bangladesh National Blindness and Low Vision Prevalence Survey 1999-2000 as it appears in Bourne R, Global Burden of Disease Vision Loss Expert Group. Vision Loss Database - Survey Data on Vision Loss by Severity and Etiology. [Unpublished]	Bangladesh	Age-related macular degeneration			Unpublished		1999	2000	Females	75	84	Nationally representative only	Unknown		145	people	0.0067585
Bangladesh National Blindness and Low Vision Prevalence Survey 1999-2000 as it appears in Bourne R, Global Burden of Disease Vision Loss Expert Group. Vision Loss Database - Survey Data on Vision Loss by Severity and Etiology. [Unpublished]	Bangladesh	Age-related macular degeneration			Unpublished		1999	2000	Females	85	99	Nationally representative only	Unknown		57	people	0.0171927
Bangladesh National Blindness and Low Vision Prevalence Survey 1999-2000 as it appears in Bourne R, Global Burden of Disease Vision Loss Expert Group. Vision Loss Database - Survey Data on Vision Loss by Severity and Etiology. [Unpublished]	Bangladesh	Age-related macular degeneration			Unpublished		1999	2000	Males	30	34	Nationally representative only	Unknown		1074	people	0.00091246
Bangladesh National Blindness and Low Vision Prevalence Survey 1999-2000 as it appears in Bourne R, Global Burden of Disease Vision Loss Expert Group. Vision Loss Database - Survey Data on Vision Loss by Severity and Etiology. [Unpublished]	Bangladesh	Age-related macular degeneration			Unpublished		1999	2000	Males	35	44	Nationally representative only	Unknown		1927	people	0.000508553
Bangladesh National Blindness and Low Vision Prevalence Survey 1999-2000 as it appears in Bourne R, Global Burden of Disease Vision Loss Expert Group. Vision Loss Database - Survey Data on Vision Loss by Severity and Etiology. [Unpublished]	Bangladesh	Age-related macular degeneration			Unpublished		1999	2000	Males	45	54	Nationally representative only	Unknown		1178	people	0.000831903
Bangladesh National Blindness and Low Vision Prevalence Survey 1999-2000 as it appears in Bourne R, Global Burden of Disease Vision Loss Expert Group. Vision Loss Database - Survey Data on Vision Loss by Severity and Etiology. [Unpublished]	Bangladesh	Age-related macular degeneration			Unpublished		1999	2000	Males	55	64	Nationally representative only	Unknown		756	people	0.00129627
Bangladesh National Blindness and Low Vision Prevalence Survey 1999-2000 as it appears in Bourne R, Global Burden of Disease Vision Loss Expert Group. Vision Loss Database - Survey Data on Vision Loss by Severity and Etiology. [Unpublished]	Bangladesh	Age-related macular degeneration			Unpublished		1999	2000	Males	65	74	Nationally representative only	Unknown		502	people	0.00195215
Bangladesh National Blindness and Low Vision Prevalence Survey 1999-2000 as it appears in Bourne R, Global Burden of Disease Vision Loss Expert Group. Vision Loss Database - Survey Data on Vision Loss by Severity and Etiology. [Unpublished]	Bangladesh	Age-related macular degeneration			Unpublished		1999	2000	Males	85	99	Nationally representative only	Unknown		71	people	0.0138026
Australia - Blue Mountains Eye Study 1992-1994 as it appears in Bourne R, Global Burden of Disease Vision Loss Expert Group. Vision Loss Database - Survey Data on Vision Loss by Severity and Etiology. [Unpublished]	Australia	Age-related macular degeneration			Unpublished		1992	1994	Females	50	54	Nationally representative only	Unknown		258.005	people	0.00379838
Australia - Blue Mountains Eye Study 1992-1994 as it appears in Bourne R, Global Burden of Disease Vision Loss Expert Group. Vision Loss Database - Survey Data on Vision Loss by Severity and Etiology. [Unpublished]	Australia	Age-related macular degeneration			Unpublished		1992	1994	Females	55	59	Nationally representative only	Unknown		305.006	people	0.00321306
Australia - Blue Mountains Eye Study 1992-1994 as it appears in Bourne R, Global Burden of Disease Vision Loss Expert Group. Vision Loss Database - Survey Data on Vision Loss by Severity and Etiology. [Unpublished]	Australia	Age-related macular degeneration			Unpublished		1992	1994	Females	60	64	Nationally representative only	Unknown		354.006	people	0.00276831
Australia - Blue Mountains Eye Study 1992-1994 as it appears in Bourne R, Global Burden of Disease Vision Loss Expert Group. Vision Loss Database - Survey Data on Vision Loss by Severity and Etiology. [Unpublished]	Australia	Age-related macular degeneration			Unpublished		1992	1994	Females	65	69	Nationally representative only	Unknown		366.007	people	0.00267755
Australia - Blue Mountains Eye Study 1992-1994 as it appears in Bourne R, Global Burden of Disease Vision Loss Expert Group. Vision Loss Database - Survey Data on Vision Loss by Severity and Etiology. [Unpublished]	Australia	Age-related macular degeneration			Unpublished		1992	1994	Females	70	74	Nationally representative only	Unknown		316	people	0.00340519
Australia - Blue Mountains Eye Study 1992-1994 as it appears in Bourne R, Global Burden of Disease Vision Loss Expert Group. Vision Loss Database - Survey Data on Vision Loss by Severity and Etiology. [Unpublished]	Australia	Age-related macular degeneration			Unpublished		1992	1994	Females	75	79	Nationally representative only	Unknown		478	people	0.00359443
Australia - Blue Mountains Eye Study 1992-1994 as it appears in Bourne R, Global Burden of Disease Vision Loss Expert Group. Vision Loss Database - Survey Data on Vision Loss by Severity and Etiology. [Unpublished]	Australia	Age-related macular degeneration			Unpublished		1992	1994	Females	80	84	Nationally representative only	Unknown		396	people	0.0066186
Australia - Blue Mountains Eye Study 1992-1994 as it appears in Bourne R, Global Burden of Disease Vision Loss Expert Group. Vision Loss Database - Survey Data on Vision Loss by Severity and Etiology. [Unpublished]	Australia	Age-related macular degeneration			Unpublished		1992	1994	Females	85	89	Nationally representative only	Unknown		80	people	0.0272728
Australia - Blue Mountains Eye Study 1992-1994 as it appears in Bourne R, Global Burden of Disease Vision Loss Expert Group. Vision Loss Database - Survey Data on Vision Loss by Severity and Etiology. [Unpublished]	Australia	Age-related macular degeneration			Unpublished		1992	1994	Females	90	99	Nationally representative only	Unknown		32.5	people	0.0801716
Australia - Blue Mountains Eye Study 1992-1994 as it appears in Bourne R, Global Burden of Disease Vision Loss Expert Group. Vision Loss Database - Survey Data on Vision Loss by Severity and Etiology. [Unpublished]	Australia	Age-related macular degeneration			Unpublished		1992	1994	Males	50	54	Nationally representative only	Unknown		205.004	people	0.0047804
Australia - Blue Mountains Eye Study 1992-1994 as it appears in Bourne R, Global Burden of Disease Vision Loss Expert Group. Vision Loss Database - Survey Data on Vision Loss by Severity and Etiology. [Unpublished]	Australia	Age-related macular degeneration			Unpublished		1992	1994	Males	55	59	Nationally representative only	Unknown		229.004	people	0.0042794
Australia - Blue Mountains Eye Study 1992-1994 as it appears in Bourne R, Global Burden of Disease Vision Loss Expert Group. Vision Loss Database - Survey Data on Vision Loss by Severity and Etiology. [Unpublished]	Australia	Age-related macular degeneration			Unpublished		1992	1994	Males	60	64	Nationally representative only	Unknown		284.005	people	0.00345064
Australia - Blue Mountains Eye Study 1992-1994 as it appears in Bourne R, Global Burden of Disease Vision Loss Expert Group. Vision Loss Database - Survey Data on Vision Loss by Severity and Etiology. [Unpublished]	Australia	Age-related macular degeneration			Unpublished		1992	1994	Males	65	69	Nationally representative only	Unknown		305.006	people	0.00321306
Australia - Blue Mountains Eye Study 1992-1994 as it appears in Bourne R, Global Burden of Disease Vision Loss Expert Group. Vision Loss Database - Survey Data on Vision Loss by Severity and Etiology. [Unpublished]	Australia	Age-related macular degeneration			Unpublished		1992	1994	Males	70	74	Nationally representative only	Unknown		221.004	people	0.00443431
Australia - Blue Mountains Eye Study 1992-1994 as it appears in Bourne R, Global Burden of Disease Vision Loss Expert Group. Vision Loss Database - Survey Data on Vision Loss by Severity and Etiology. [Unpublished]	Australia	Age-related macular degeneration			Unpublished		1992	1994	Males	75	79	Nationally representative only	Unknown		182.003	people	0.00538452
Australia - Blue Mountains Eye Study 1992-1994 as it appears in Bourne R, Global Burden of Disease Vision Loss Expert Group. Vision Loss Database - Survey Data on Vision Loss by Severity and Etiology. [Unpublished]	Australia	Age-related macular degeneration			Unpublished		1992	1994	Males	80	84	Nationally representative only	Unknown		96.0018	people	0.0102081
Australia - Blue Mountains Eye Study 1992-1994 as it appears in Bourne R, Global Burden of Disease Vision Loss Expert Group. Vision Loss Database - Survey Data on Vision Loss by Severity and Etiology. [Unpublished]	Australia	Age-related macular degeneration			Unpublished		1992	1994	Males	85	89	Nationally representative only	Unknown		37	people	0.0375796
Australia - Blue Mountains Eye Study 1992-1994 as it appears in Bourne R, Global Burden of Disease Vision Loss Expert Group. Vision Loss Database - Survey Data on Vision Loss by Severity and Etiology. [Unpublished]	Australia	Age-related macular degeneration			Unpublished		1992	1994	Males	90	99	Nationally representative only	Unknown		10.0002	people	0.0979982
Pakistan National Survey on Blindness and Low Vision 2002-2004 as it appears in Bourne R, Global Burden of Disease Vision Loss Expert Group. Vision Loss Database - Survey Data on Vision Loss by Severity and Etiology. [Unpublished]	Pakistan	Age-related macular degeneration			Unpublished		2001	2003	Females	30	39	Nationally representative only	Unknown		3457.06	people	0.000283478
Pakistan National Survey on Blindness and Low Vision 2002-2004 as it appears in Bourne R, Global Burden of Disease Vision Loss Expert Group. Vision Loss Database - Survey Data on Vision Loss by Severity and Etiology. [Unpublished]	Pakistan	Age-related macular degeneration			Unpublished		2001	2003	Females	50	59	Nationally representative only	Unknown		1451.03	people	0.000675384
Pakistan National Survey on Blindness and Low Vision 2002-2004 as it appears in Bourne R, Global Burden of Disease Vision Loss Expert Group. Vision Loss Database - Survey Data on Vision Loss by Severity and Etiology. [Unpublished]	Pakistan	Age-related macular degeneration			Unpublished		2001	2003	Females	60	69	Nationally representative only	Unknown		1120	people	0.00177504
Pakistan National Survey on Blindness and Low Vision 2002-2004 as it appears in Bourne R, Global Burden of Disease Vision Loss Expert Group. Vision Loss Database - Survey Data on Vision Loss by Severity and Etiology. [Unpublished]	Pakistan	Age-related macular degeneration			Unpublished		2001	2003	Males	30	39	Nationally representative only	Unknown		1249	people	0.00112077
Pakistan National Survey on Blindness and Low Vision 2002-2004 as it appears in Bourne R, Global Burden of Disease Vision Loss Expert Group. Vision Loss Database - Survey Data on Vision Loss by Severity and Etiology. [Unpublished]	Pakistan	Age-related macular degeneration			Unpublished		2001	2003	Males	40	49	Nationally representative only	Unknown		1615.03	people	0.0006068
Pakistan National Survey on Blindness and Low Vision 2002-2004 as it appears in Bourne R, Global Burden of Disease Vision Loss Expert Group. Vision Loss Database - Survey Data on Vision Loss by Severity and Etiology. [Unpublished]	Pakistan	Age-related macular degeneration			Unpublished		2001	2003	Males	50	59	Nationally representative only	Unknown		1419.03	people	0.000690615
Pakistan National Survey on Blindness and Low Vision 2002-2004 as it appears in Bourne R, Global Burden of Disease Vision Loss Expert Group. Vision Loss Database - Survey Data on Vision Loss by Severity and Etiology. [Unpublished]	Pakistan	Age-related macular degeneration			Unpublished		2001	2003	Males	60	69	Nationally representative only	Unknown		1225.02	people	0.000799985
United States - Wisconsin Beaver Dam Eye Study 1988-1990 as it appears in Bourne R, Global Burden of Disease Vision Loss Expert Group. Vision Loss Database - Survey Data on Vision Loss by Severity and Etiology. [Unpublished]	Wisconsin	Age-related macular degeneration			Unpublished		1988	1990	Females	45	49	Representative for subnational location only	Rural		389	people	0.00251923
United States - Wisconsin Beaver Dam Eye Study 1988-1990 as it appears in Bourne R, Global Burden of Disease Vision Loss Expert Group. Vision Loss Database - Survey Data on Vision Loss by Severity and Etiology. [Unpublished]	Wisconsin	Age-related macular degeneration			Unpublished		1988	1990	Females	50	54	Representative for subnational location only	Rural		342	people	0.00286544
United States - Wisconsin Beaver Dam Eye Study 1988-1990 as it appears in Bourne R, Global Burden of Disease Vision Loss Expert Group. Vision Loss Database - Survey Data on Vision Loss by Severity and Etiology. [Unpublished]	Wisconsin	Age-related macular degeneration			Unpublished		1988	1990	Females	55	59	Representative for subnational location only	Rural		344	people	0.00284878
United States - Wisconsin Beaver Dam Eye Study 1988-1990 as it appears in Bourne R, Global Burden of Disease Vision Loss Expert Group. Vision Loss Database - Survey Data on Vision Loss by Severity and Etiology. [Unpublished]	Wisconsin	Age-related macular degeneration			Unpublished		1988	1990	Females	60	64	Representative for subnational location only	Rural		352	people	0.00278404
United States - Wisconsin Beaver Dam Eye Study 1988-1990 as it appears in Bourne R, Global Burden of Disease Vision Loss Expert Group. Vision Loss Database - Survey Data on Vision Loss by Severity and Etiology. [Unpublished]	Wisconsin	Age-related macular degeneration			Unpublished		1988	1990	Females	65	69	Representative for subnational location only	Rural		393	people	0.00249359
United States - Wisconsin Beaver Dam Eye Study 1988-1990 as it appears in Bourne R, Global Burden of Disease Vision Loss Expert Group. Vision Loss Database - Survey Data on Vision Loss by Severity and Etiology. [Unpublished]	Wisconsin	Age-related macular degeneration			Unpublished		1988	1990	Females	70	74	Representative for subnational location only	Rural		343	people	0.00285709
United States - Wisconsin Beaver Dam Eye Study 1988-1990 as it appears in Bourne R, Global Burden of Disease Vision Loss Expert Group. Vision Loss Database - Survey Data on Vision Loss by Severity and Etiology. [Unpublished]	Wisconsin	Age-related macular degeneration			Unpublished		1988	1990	Females	75	79	Representative for subnational location only	Rural		276	people	0.00718064
United States - Wisconsin Beaver Dam Eye Study 1988-1990 as it appears in Bourne R, Global Burden of Disease Vision Loss Expert Group. Vision Loss Database - Survey Data on Vision Loss by Severity and Etiology. [Unpublished]	Wisconsin	Age-related macular degeneration			Unpublished		1988	1990	Females	80	84	Representative for subnational location only	Rural		300	people	0.00660838
United States - Wisconsin Beaver Dam Eye Study 1988-1990 as it appears in Bourne R, Global Burden of Disease Vision Loss Expert Group. Vision Loss Database - Survey Data on Vision Loss by Severity and Etiology. [Unpublished]	Wisconsin	Age-related macular degeneration			Unpublished		1988	1990	Females	85	89	Representative for subnational location only	Rural		33	people	0.0581916
United States - Wisconsin Beaver Dam Eye Study 1988-1990 as it appears in Bourne R, Global Burden of Disease Vision Loss Expert Group. Vision Loss Database - Survey Data on Vision Loss by Severity and Etiology. [Unpublished]	Wisconsin	Age-related macular degeneration			Unpublished		1988	1990	Males	45	49	Representative for subnational location only	Rural		330	people	0.00296964
United States - Wisconsin Beaver Dam Eye Study 1988-1990 as it appears in Bourne R, Global Burden of Disease Vision Loss Expert Group. Vision Loss Database - Survey Data on Vision Loss by Severity and Etiology. [Unpublished]	Wisconsin	Age-related macular degeneration			Unpublished		1988	1990	Males	50	54	Representative for subnational location only	Rural		328	people	0.00298775
United States - Wisconsin Beaver Dam Eye Study 1988-1990 as it appears in Bourne R, Global Burden of Disease Vision Loss Expert Group. Vision Loss Database - Survey Data on Vision Loss by Severity and Etiology. [Unpublished]	Wisconsin	Age-related macular degeneration			Unpublished		1988	1990	Males	55	59	Representative for subnational location only	Rural		285	people	0.00343853
United States - Wisconsin Beaver Dam Eye Study 1988-1990 as it appears in Bourne R, Global Burden of Disease Vision Loss Expert Group. Vision Loss Database - Survey Data on Vision Loss by Severity and Etiology. [Unpublished]	Wisconsin	Age-related macular degeneration			Unpublished		1988	1990	Males	60	64	Representative for subnational location only	Rural		324	people	0.00302464
United States - Wisconsin Beaver Dam Eye Study 1988-1990 as it appears in Bourne R, Global Burden of Disease Vision Loss Expert Group. Vision Loss Database - Survey Data on Vision Loss by Severity and Etiology. [Unpublished]	Wisconsin	Age-related macular degeneration			Unpublished		1988	1990	Males	65	69	Representative for subnational location only	Rural		296	people	0.00331075
United States - Wisconsin Beaver Dam Eye Study 1988-1990 as it appears in Bourne R, Global Burden of Disease Vision Loss Expert Group. Vision Loss Database - Survey Data on Vision Loss by Severity and Etiology. [Unpublished]	Wisconsin	Age-related macular degeneration			Unpublished		1988	1990	Males	70	74	Representative for subnational location only	Rural		241	people	0.00406632
United States - Wisconsin Beaver Dam Eye Study 1988-1990 as it appears in Bourne R, Global Burden of Disease Vision Loss Expert Group. Vision Loss Database - Survey Data on Vision Loss by Severity and Etiology. [Unpublished]	Wisconsin	Age-related macular degeneration			Unpublished		1988	1990	Males	75	79	Representative for subnational location only	Rural		172	people	0.00812821
United States - Wisconsin Beaver Dam Eye Study 1988-1990 as it appears in Bourne R, Global Burden of Disease Vision Loss Expert Group. Vision Loss Database - Survey Data on Vision Loss by Severity and Etiology. [Unpublished]	Wisconsin	Age-related macular degeneration			Unpublished		1988	1990	Males	80	84	Representative for subnational location only	Rural		100	people	0.00979982
United States - Wisconsin Beaver Dam Eye Study 1988-1990 as it appears in Bourne R, Global Burden of Disease Vision Loss Expert Group. Vision Loss Database - Survey Data on Vision Loss by Severity and Etiology. [Unpublished]	Wisconsin	Age-related macular degeneration			Unpublished		1988	1990	Males	85	89	Representative for subnational location only	Rural		13	people	0.0753832
Saw S-M, Foster PJ, Gazzard G, Seah S. Causes of blindness, low vision, and questionnaire-assessed poor visual function in Singaporean Chinese adults: The Tanjong Pagar Survey. Ophthalmology. 2004; 111(6): 1161-8	Singapore	Age-related macular degeneration					1997	1998	Females	60	81	Representative for subnational location only	Urban			people	0
Saw S-M, Foster PJ, Gazzard G, Seah S. Causes of blindness, low vision, and questionnaire-assessed poor visual function in Singaporean Chinese adults: The Tanjong Pagar Survey. Ophthalmology. 2004; 111(6): 1161-8	Singapore	Age-related macular degeneration					1997	1998	Females	41	59	Representative for subnational location only	Urban			people	0
Ahmad K, Khan MD, Qureshi MB, Munami S, Shah RA, Rasheed H, Jamali B, Baluch A, Khan MA. Prevalence and causes of blindness and low vision in a rural setting in Pakistan. Ophthalmic Epidemiol. 2005; 12(1): 19-23	Khyber Pakhtunkhwa	Age-related macular degeneration					1998	1998	Females	40	99	Representative for subnational location only	Rural			people	0
Nirmalan PK, Vijayalakshmi P, Sheeladevi S, Kothari MB, Sundaresan K, Rahmathullah L. The Kariapatti pediatric eye evaluation project: baseline ophthalmic data of children aged 15 years or younger in Southern India. Am J Ophthalmol. 2003; 136(4): 703-9	Tamil Nadu, Rural	Age-related macular degeneration					2002	2002	Females	0	15	Representative for subnational location only	Rural			people	0
Singalavanija A, Metheetrairut A, Ruangvaravate N, Tuchinda R, Wanumkarng N. Ocular diseases and blindness in elderly Thais. J Med Assoc Thai. 2001; 84(10): 1383-8	Thailand	Age-related macular degeneration					1997	1998	Females	40	99	Representative for subnational location only	Urban			people	1.5191e-06
Thomson IM, Chumbley LC. Eye disease in the West Bank and Gaza Strip. Br J Ophthalmol. 1984; 68(8): 598-602	Israel	Age-related macular degeneration					1982	1983	Females	0	99	Representative for subnational location only	Unknown			people	4.532e-07
Ara첬jo Filho A, Salom찾o SR, Berezovsky A, Cinoto RW, Morales PHA, Santos FRG, Belfort R Jr. Prevalence of visual impairment, blindness, ocular disorders and cataract surgery outcomes in low-income elderly from a metropolitan region of S찾o Paulo-Brazil. Arq Bras Oftalmol. 2008; 71(2): 246-53	S찾o Paulo	Age-related macular degeneration					2002	2002	Females	60	99	Representative for subnational location only	Urban			people	0
Mbulaiteye SM, Reeves BC, Karabalinde A, Ruberantwari A, Mulwanyi F, Whitworth JAG, Johnson GJ. Evaluation of E-optotypes as a screening test and the prevalence and causes of visual loss in a rural population in SW Uganda. Ophthalmic Epidemiol. 2002; 9(4): 251-62	Uganda	Age-related macular degeneration					1999	2000	Females	13	99	Representative for subnational location only	Rural			people	0
Sch챕mann JF, Inocencio F, de Lourdes Monteiro M, Andrade J, Auzemery A, Guelfi Y. Blindness and low vision in Cape Verde Islands: results of a national eye survey. Ophthalmic Epidemiol. 2006; 13(4): 219-26	Cabo Verde	Age-related macular degeneration					1998	1998	Females	0	99	Nationally representative only	Unknown			people	0
Baasanhu J, Johnson GJ, Burendei G, Minassian DC. Prevalence and causes of blindness and visual impairment in Mongolia: a survey of populations aged 40 years and older. Bull World Health Organ. 1994; 72(5): 771-6	Mongolia	Age-related macular degeneration					1991	1992	Females	40	99	Representative for subnational location only	Unknown			people	2.988e-07
Buch H, Vinding T, La Cour M, Nielsen NV. The prevalence and causes of bilateral and unilateral blindness in an elderly urban Danish population. The Copenhagen City Eye Study. Acta Ophthalmol Scand. 2001; 79(5): 441-9	Denmark	Age-related macular degeneration					1986	1988	Females	60	69	Representative for subnational location only	Urban			people	0
Buch H, Vinding T, La Cour M, Nielsen NV. The prevalence and causes of bilateral and unilateral blindness in an elderly urban Danish population. The Copenhagen City Eye Study. Acta Ophthalmol Scand. 2001; 79(5): 441-9	Denmark	Age-related macular degeneration					1986	1988	Females	70	80	Representative for subnational location only	Urban			people	1.1217e-06
Bourne RRA, Sukudom P, Foster PJ, Tantisevi V, Jitapunkul S, Lee PS, Johnson GJ, Rojanapongpun P. Prevalence of glaucoma in Thailand: a population based survey in Rom Klao District, Bangkok. Br J Ophthalmol. 2003; 87(9): 1069-74	Thailand	Age-related macular degeneration					1997	1999	Females	50	99	Representative for subnational location only	Urban			people	0
Li J, Zhong H, Cai N, Luo T, Li J, Su X, Li X, Qiu X, Yang Y, Yuan Y, Yu M. The prevalence and causes of visual impairment in an elderly Chinese Bai ethnic rural population: the Yunnan minority eye study. Invest Ophthalmol Vis Sci. 2012; 53(8): 4498-504	Yunnan	Age-related macular degeneration					2010	2010	Females	50	99	Representative for subnational location only	Rural			people	4.421e-06
Nangia V, Jonas JB, Kulkarni M, Matin A. Prevalence of age-related macular degeneration in rural central India: the Central India Eye and Medical Study. Retina. 2011; 31(6): 1179-85	Maharashtra, Rural	Age-related macular degeneration					2006	2008	Females	33	99	Representative for subnational location only	Rural			people	0
United States - Arizona Proyecto VER Survey 2000 as it appears in Bourne R, Global Burden of Disease Vision Loss Expert Group. Vision Loss Database - Survey Data on Vision Loss by Severity and Etiology. [Unpublished]	Arizona	Age-related macular degeneration			Unpublished		1999	2000	Females	40	99	Representative for subnational location only	Unknown			people	1.326e-07
Barbados Eye Study 1987-1992 as it appears in Bourne R, Global Burden of Disease Vision Loss Expert Group. Vision Loss Database - Survey Data on Vision Loss by Severity and Etiology. [Unpublished]	Barbados	Age-related macular degeneration			Unpublished		1988	1992	Females	40	84	Nationally representative only	Unknown			people	0
Saw S-M, Foster PJ, Gazzard G, Seah S. Causes of blindness, low vision, and questionnaire-assessed poor visual function in Singaporean Chinese adults: The Tanjong Pagar Survey. Ophthalmology. 2004; 111(6): 1161-8	Singapore	Age-related macular degeneration					1997	1998	Males	60	81	Representative for subnational location only	Urban			people	0
Saw S-M, Foster PJ, Gazzard G, Seah S. Causes of blindness, low vision, and questionnaire-assessed poor visual function in Singaporean Chinese adults: The Tanjong Pagar Survey. Ophthalmology. 2004; 111(6): 1161-8	Singapore	Age-related macular degeneration					1997	1998	Males	41	59	Representative for subnational location only	Urban			people	0
Ahmad K, Khan MD, Qureshi MB, Munami S, Shah RA, Rasheed H, Jamali B, Baluch A, Khan MA. Prevalence and causes of blindness and low vision in a rural setting in Pakistan. Ophthalmic Epidemiol. 2005; 12(1): 19-23	Khyber Pakhtunkhwa	Age-related macular degeneration					1998	1998	Males	40	99	Representative for subnational location only	Rural			people	0
Nirmalan PK, Vijayalakshmi P, Sheeladevi S, Kothari MB, Sundaresan K, Rahmathullah L. The Kariapatti pediatric eye evaluation project: baseline ophthalmic data of children aged 15 years or younger in Southern India. Am J Ophthalmol. 2003; 136(4): 703-9	Tamil Nadu, Rural	Age-related macular degeneration					2002	2002	Males	0	15	Representative for subnational location only	Rural			people	0
Singalavanija A, Metheetrairut A, Ruangvaravate N, Tuchinda R, Wanumkarng N. Ocular diseases and blindness in elderly Thais. J Med Assoc Thai. 2001; 84(10): 1383-8	Thailand	Age-related macular degeneration					1997	1998	Males	40	99	Representative for subnational location only	Urban			people	1.6695e-06
Thomson IM, Chumbley LC. Eye disease in the West Bank and Gaza Strip. Br J Ophthalmol. 1984; 68(8): 598-602	Israel	Age-related macular degeneration					1982	1983	Males	0	99	Representative for subnational location only	Unknown			people	4.542e-07
Ara첬jo Filho A, Salom찾o SR, Berezovsky A, Cinoto RW, Morales PHA, Santos FRG, Belfort R Jr. Prevalence of visual impairment, blindness, ocular disorders and cataract surgery outcomes in low-income elderly from a metropolitan region of S찾o Paulo-Brazil. Arq Bras Oftalmol. 2008; 71(2): 246-53	S찾o Paulo	Age-related macular degeneration					2002	2002	Males	60	99	Representative for subnational location only	Urban			people	0
Mbulaiteye SM, Reeves BC, Karabalinde A, Ruberantwari A, Mulwanyi F, Whitworth JAG, Johnson GJ. Evaluation of E-optotypes as a screening test and the prevalence and causes of visual loss in a rural population in SW Uganda. Ophthalmic Epidemiol. 2002; 9(4): 251-62	Uganda	Age-related macular degeneration					1999	2000	Males	13	99	Representative for subnational location only	Rural			people	0
Sch챕mann JF, Inocencio F, de Lourdes Monteiro M, Andrade J, Auzemery A, Guelfi Y. Blindness and low vision in Cape Verde Islands: results of a national eye survey. Ophthalmic Epidemiol. 2006; 13(4): 219-26	Cabo Verde	Age-related macular degeneration					1998	1998	Males	0	99	Nationally representative only	Unknown			people	0
Baasanhu J, Johnson GJ, Burendei G, Minassian DC. Prevalence and causes of blindness and visual impairment in Mongolia: a survey of populations aged 40 years and older. Bull World Health Organ. 1994; 72(5): 771-6	Mongolia	Age-related macular degeneration					1991	1992	Males	40	99	Representative for subnational location only	Unknown			people	3.201e-07
Buch H, Vinding T, La Cour M, Nielsen NV. The prevalence and causes of bilateral and unilateral blindness in an elderly urban Danish population. The Copenhagen City Eye Study. Acta Ophthalmol Scand. 2001; 79(5): 441-9	Denmark	Age-related macular degeneration					1986	1988	Males	60	69	Representative for subnational location only	Urban			people	0
Buch H, Vinding T, La Cour M, Nielsen NV. The prevalence and causes of bilateral and unilateral blindness in an elderly urban Danish population. The Copenhagen City Eye Study. Acta Ophthalmol Scand. 2001; 79(5): 441-9	Denmark	Age-related macular degeneration					1986	1988	Males	70	80	Representative for subnational location only	Urban			people	1.5335e-06
Bourne RRA, Sukudom P, Foster PJ, Tantisevi V, Jitapunkul S, Lee PS, Johnson GJ, Rojanapongpun P. Prevalence of glaucoma in Thailand: a population based survey in Rom Klao District, Bangkok. Br J Ophthalmol. 2003; 87(9): 1069-74	Thailand	Age-related macular degeneration					1997	1999	Males	50	99	Representative for subnational location only	Urban			people	0
Li J, Zhong H, Cai N, Luo T, Li J, Su X, Li X, Qiu X, Yang Y, Yuan Y, Yu M. The prevalence and causes of visual impairment in an elderly Chinese Bai ethnic rural population: the Yunnan minority eye study. Invest Ophthalmol Vis Sci. 2012; 53(8): 4498-504	Yunnan	Age-related macular degeneration					2010	2010	Males	50	99	Representative for subnational location only	Rural			people	4.5188e-06
Nangia V, Jonas JB, Kulkarni M, Matin A. Prevalence of age-related macular degeneration in rural central India: the Central India Eye and Medical Study. Retina. 2011; 31(6): 1179-85	Maharashtra, Rural	Age-related macular degeneration					2006	2008	Males	33	99	Representative for subnational location only	Rural			people	0
United States - Arizona Proyecto VER Survey 2000 as it appears in Bourne R, Global Burden of Disease Vision Loss Expert Group. Vision Loss Database - Survey Data on Vision Loss by Severity and Etiology. [Unpublished]	Arizona	Age-related macular degeneration			Unpublished		1999	2000	Males	40	99	Representative for subnational location only	Unknown			people	1.468e-07
Barbados Eye Study 1987-1992 as it appears in Bourne R, Global Burden of Disease Vision Loss Expert Group. Vision Loss Database - Survey Data on Vision Loss by Severity and Etiology. [Unpublished]	Barbados	Age-related macular degeneration			Unpublished		1988	1992	Males	40	84	Nationally representative only	Unknown			people	0
International Centre for Eye Health (ICEH), Tennent Institute of Ophthalmology, Vision Institute, Carlota Hospital (Nuevo Le처n). Mexico - Chiapas Rapid Assessment of Avoidable Blindness and Diabetic Retinopathy 2010	Chiapas	Age-related macular degeneration				International Centre for Eye Health (ICEH)	2009	2010	Females	50	99	Unknown	Mixed/both		1672	people	0.0118777
International Centre for Eye Health (ICEH), Tennent Institute of Ophthalmology, Vision Institute, Carlota Hospital (Nuevo Le처n). Mexico - Chiapas Rapid Assessment of Avoidable Blindness and Diabetic Retinopathy 2010	Chiapas	Age-related macular degeneration				International Centre for Eye Health (ICEH)	2009	2010	Males	50	99	Unknown	Mixed/both		1149	people	0.0118939
International Centre for Eye Health (ICEH). Dominican Republic Rapid Assessment for Avoidable Blindness Survey 2008	Dominican Republic	Age-related macular degeneration				International Centre for Eye Health (ICEH)	2008	2008	Females	50	64	Unknown	Mixed/both		1310	people	0.0118868
International Centre for Eye Health (ICEH). Dominican Republic Rapid Assessment for Avoidable Blindness Survey 2008	Dominican Republic	Age-related macular degeneration				International Centre for Eye Health (ICEH)	2008	2008	Males	50	64	Unknown	Mixed/both		1171	people	0.0118927
International Centre for Eye Health (ICEH). Dominican Republic Rapid Assessment for Avoidable Blindness Survey 2008	Dominican Republic	Age-related macular degeneration				International Centre for Eye Health (ICEH)	2008	2008	Females	65	79	Unknown	Mixed/both		534	people	0.0120044
International Centre for Eye Health (ICEH). Dominican Republic Rapid Assessment for Avoidable Blindness Survey 2008	Dominican Republic	Age-related macular degeneration				International Centre for Eye Health (ICEH)	2008	2008	Males	65	79	Unknown	Mixed/both		557	people	0.011993
International Centre for Eye Health (ICEH). Dominican Republic Rapid Assessment for Avoidable Blindness Survey 2008	Dominican Republic	Age-related macular degeneration				International Centre for Eye Health (ICEH)	2008	2008	Females	80	99	Unknown	Mixed/both		150	people	0.00874708
International Centre for Eye Health (ICEH). Dominican Republic Rapid Assessment for Avoidable Blindness Survey 2008	Dominican Republic	Age-related macular degeneration				International Centre for Eye Health (ICEH)	2008	2008	Males	80	99	Unknown	Mixed/both		151	people	0.0086892
International Centre for Eye Health (ICEH), Ministry of Health (Eritrea). Eritrea Rapid Assessment for Avoidable Blindness Survey 2008	Eritrea	Age-related macular degeneration				International Centre for Eye Health (ICEH)	2008	2008	Females	50	64	Unknown	Mixed/both		1046	people	0.0119002
International Centre for Eye Health (ICEH), Ministry of Health (Eritrea). Eritrea Rapid Assessment for Avoidable Blindness Survey 2008	Eritrea	Age-related macular degeneration				International Centre for Eye Health (ICEH)	2008	2008	Males	50	64	Unknown	Mixed/both		557	people	0.011993
International Centre for Eye Health (ICEH), Ministry of Health (Eritrea). Eritrea Rapid Assessment for Avoidable Blindness Survey 2008	Eritrea	Age-related macular degeneration				International Centre for Eye Health (ICEH)	2008	2008	Females	65	79	Unknown	Mixed/both		655	people	0.00246447
International Centre for Eye Health (ICEH), Ministry of Health (Eritrea). Eritrea Rapid Assessment for Avoidable Blindness Survey 2008	Eritrea	Age-related macular degeneration				International Centre for Eye Health (ICEH)	2008	2008	Males	65	79	Unknown	Mixed/both		575	people	0.0119851
International Centre for Eye Health (ICEH), Ministry of Health (Eritrea). Eritrea Rapid Assessment for Avoidable Blindness Survey 2008	Eritrea	Age-related macular degeneration				International Centre for Eye Health (ICEH)	2008	2008	Females	80	99	Unknown	Mixed/both		137	people	0.013853
International Centre for Eye Health (ICEH), Ministry of Health (Eritrea). Eritrea Rapid Assessment for Avoidable Blindness Survey 2008	Eritrea	Age-related macular degeneration				International Centre for Eye Health (ICEH)	2008	2008	Males	80	99	Unknown	Mixed/both		193	people	0.0129042
International Centre for Eye Health (ICEH). Russia - Samara District Rapid Assessment for Avoidable Blindness Survey 2008	Samara oblast	Age-related macular degeneration			Unpublished		2008	2009	Females	50	64	Representative for subnational location only	Mixed/both		1217	people	0.0118906
International Centre for Eye Health (ICEH). Russia - Samara District Rapid Assessment for Avoidable Blindness Survey 2008	Samara oblast	Age-related macular degeneration			Unpublished		2008	2009	Males	50	64	Representative for subnational location only	Mixed/both		738	people	0.0119373
International Centre for Eye Health (ICEH). Russia - Samara District Rapid Assessment for Avoidable Blindness Survey 2008	Samara oblast	Age-related macular degeneration			Unpublished		2008	2009	Females	65	79	Representative for subnational location only	Mixed/both		943	people	0.0119087
International Centre for Eye Health (ICEH). Russia - Samara District Rapid Assessment for Avoidable Blindness Survey 2008	Samara oblast	Age-related macular degeneration			Unpublished		2008	2009	Males	65	79	Representative for subnational location only	Mixed/both		467	people	0.00281122
International Centre for Eye Health (ICEH). Russia - Samara District Rapid Assessment for Avoidable Blindness Survey 2008	Samara oblast	Age-related macular degeneration			Unpublished		2008	2009	Females	80	99	Representative for subnational location only	Mixed/both		327	people	0.0122359
International Centre for Eye Health (ICEH). Russia - Samara District Rapid Assessment for Avoidable Blindness Survey 2008	Samara oblast	Age-related macular degeneration			Unpublished		2008	2009	Males	80	99	Representative for subnational location only	Mixed/both		104	people	0.0151502
International Centre for Eye Health (ICEH). Gambia Rapid Assessment of Avoidable Blindness 2007	Gambia	Age-related macular degeneration				International Centre for Eye Health (ICEH)	2007	2007	Males	50	99	Nationally representative only	Mixed/both		1206	people	0.0118911
International Centre for Eye Health (ICEH). Tanzania - Zanzibar Rapid Assessment of Avoidable Blindness 2007	United Republic of Tanzania	Age-related macular degeneration			Unpublished		2007	2007	Females	50	64	Representative for subnational location only	Mixed/both		1078	people	0.011898
International Centre for Eye Health (ICEH). Tanzania - Zanzibar Rapid Assessment of Avoidable Blindness 2007	United Republic of Tanzania	Age-related macular degeneration			Unpublished		2007	2007	Males	50	64	Representative for subnational location only	Mixed/both		841	people	0.0119204
International Centre for Eye Health (ICEH). Tanzania - Zanzibar Rapid Assessment of Avoidable Blindness 2007	United Republic of Tanzania	Age-related macular degeneration			Unpublished		2007	2007	Females	65	79	Representative for subnational location only	Mixed/both		479	people	0.0120384
International Centre for Eye Health (ICEH). Tanzania - Zanzibar Rapid Assessment of Avoidable Blindness 2007	United Republic of Tanzania	Age-related macular degeneration			Unpublished		2007	2007	Males	65	79	Representative for subnational location only	Mixed/both		392	people	0.0121238
International Centre for Eye Health (ICEH). Tanzania - Zanzibar Rapid Assessment of Avoidable Blindness 2007	United Republic of Tanzania	Age-related macular degeneration			Unpublished		2007	2007	Females	80	99	Representative for subnational location only	Mixed/both		243	people	0.01253
International Centre for Eye Health (ICEH). Tanzania - Zanzibar Rapid Assessment of Avoidable Blindness 2007	United Republic of Tanzania	Age-related macular degeneration			Unpublished		2007	2007	Males	80	99	Representative for subnational location only	Mixed/both		127	people	0.014152
International Centre for Eye Health (ICEH), Tilganga Institute of Ophthalmology. Nepal - Bagmati Zone Rapid Assessment for Avoidable Blindness 2008	Nepal	Age-related macular degeneration				International Centre for Eye Health (ICEH)	2008	2008	Females	50	64	Unknown	Mixed/both		609	people	0.0119719
International Centre for Eye Health (ICEH), Tilganga Institute of Ophthalmology. Nepal - Bagmati Zone Rapid Assessment for Avoidable Blindness 2008	Nepal	Age-related macular degeneration				International Centre for Eye Health (ICEH)	2008	2008	Males	50	64	Unknown	Mixed/both		496	people	0.0120267
International Centre for Eye Health (ICEH), Tilganga Institute of Ophthalmology. Nepal - Bagmati Zone Rapid Assessment for Avoidable Blindness 2008	Nepal	Age-related macular degeneration				International Centre for Eye Health (ICEH)	2008	2008	Females	65	79	Unknown	Mixed/both		365	people	0.0121633
International Centre for Eye Health (ICEH), Tilganga Institute of Ophthalmology. Nepal - Bagmati Zone Rapid Assessment for Avoidable Blindness 2008	Nepal	Age-related macular degeneration				International Centre for Eye Health (ICEH)	2008	2008	Males	65	79	Unknown	Mixed/both		293	people	0.0123257
International Centre for Eye Health (ICEH), Tilganga Institute of Ophthalmology. Nepal - Bagmati Zone Rapid Assessment for Avoidable Blindness 2008	Nepal	Age-related macular degeneration				International Centre for Eye Health (ICEH)	2008	2008	Females	80	99	Unknown	Mixed/both		68	people	0.0186662
International Centre for Eye Health (ICEH), Tilganga Institute of Ophthalmology. Nepal - Bagmati Zone Rapid Assessment for Avoidable Blindness 2008	Nepal	Age-related macular degeneration				International Centre for Eye Health (ICEH)	2008	2008	Males	80	99	Unknown	Mixed/both		77	people	0.0173987
International Centre for Eye Health (ICEH). Cambodia Rapid Assessment for Avoidable Blindness 2007	Cambodia	Age-related macular degeneration				International Centre for Eye Health (ICEH)	2007	2007	Males	50	99	Nationally representative only	Mixed/both		2193	people	0.0118717
International Centre for Eye Health (ICEH), Subcommittee for the Prevention of Blindness (Cambodia). Cambodia - Battambang Rapid Assessment of Cataract Surgical Services 2002	Cambodia	Age-related macular degeneration				International Centre for Eye Health (ICEH)	2002	2002	Females	50	99	Unknown	Mixed/both		1487	people	0.0118816
International Centre for Eye Health (ICEH), Subcommittee for the Prevention of Blindness (Cambodia). Cambodia - Battambang Rapid Assessment of Cataract Surgical Services 2002	Cambodia	Age-related macular degeneration				International Centre for Eye Health (ICEH)	2002	2002	Males	50	99	Unknown	Mixed/both		913	people	0.0119117
Garap JN, Sheeladevi S, Shamanna BR, Nirmalan PK, Brian G, Williams C. Blindness and vision impairment in the elderly of Papua New Guinea. Clin Experiment Ophthalmol. 2006; 34(4): 335-41	Papua New Guinea	Age-related macular degeneration					2004	2005	Females	50	99	Representative for subnational location only	Mixed/both		606	people	0.011973
Garap JN, Sheeladevi S, Shamanna BR, Nirmalan PK, Brian G, Williams C. Blindness and vision impairment in the elderly of Papua New Guinea. Clin Experiment Ophthalmol. 2006; 34(4): 335-41	Papua New Guinea	Age-related macular degeneration					2004	2005	Males	50	99	Representative for subnational location only	Mixed/both		568	people	0.0119881
Mathenge W NJ, Limburg H, Kuper H. Rapid assessment of avoidable blindness in Western Rwanda: blindness in a postconflict setting. PLoS Med. 2007; 4(7)	Rwanda	Age-related macular degeneration					2006	2006	Females	50	64	Representative for subnational location only	Mixed/both		721	people	0.0119409
Mathenge W NJ, Limburg H, Kuper H. Rapid assessment of avoidable blindness in Western Rwanda: blindness in a postconflict setting. PLoS Med. 2007; 4(7)	Rwanda	Age-related macular degeneration					2006	2006	Males	50	64	Representative for subnational location only	Mixed/both		636	people	0.0119629
Mathenge W NJ, Limburg H, Kuper H. Rapid assessment of avoidable blindness in Western Rwanda: blindness in a postconflict setting. PLoS Med. 2007; 4(7)	Rwanda	Age-related macular degeneration					2006	2006	Females	65	79	Representative for subnational location only	Mixed/both		352	people	0.0121856
Mathenge W NJ, Limburg H, Kuper H. Rapid assessment of avoidable blindness in Western Rwanda: blindness in a postconflict setting. PLoS Med. 2007; 4(7)	Rwanda	Age-related macular degeneration					2006	2006	Males	65	79	Representative for subnational location only	Mixed/both		292	people	0.0123288
Mathenge W NJ, Limburg H, Kuper H. Rapid assessment of avoidable blindness in Western Rwanda: blindness in a postconflict setting. PLoS Med. 2007; 4(7)	Rwanda	Age-related macular degeneration					2006	2006	Females	80	99	Representative for subnational location only	Mixed/both		108	people	0.0149356
Mathenge W NJ, Limburg H, Kuper H. Rapid assessment of avoidable blindness in Western Rwanda: blindness in a postconflict setting. PLoS Med. 2007; 4(7)	Rwanda	Age-related macular degeneration					2006	2006	Males	80	99	Representative for subnational location only	Mixed/both		97	people	0.0155822
VanNewkirk MR, Weih L, McCarty CA, Taylor HR. Cause-specific prevalence of bilateral visual impairment in Victoria, Australia: the Visual Impairment Project. Ophthalmology. 2001; 108(5): 960-7	Australia	Age-related macular degeneration					1992	1995	Females	40	64	Representative for subnational location only	Urban		1215.5	people	0.0118906
VanNewkirk MR, Weih L, McCarty CA, Taylor HR. Cause-specific prevalence of bilateral visual impairment in Victoria, Australia: the Visual Impairment Project. Ophthalmology. 2001; 108(5): 960-7	Australia	Age-related macular degeneration					1992	1995	Males	40	64	Representative for subnational location only	Urban		1017	people	0.0119023
VanNewkirk MR, Weih L, McCarty CA, Taylor HR. Cause-specific prevalence of bilateral visual impairment in Victoria, Australia: the Visual Impairment Project. Ophthalmology. 2001; 108(5): 960-7	Australia	Age-related macular degeneration					1992	1995	Males	65	99	Representative for subnational location only	Urban		494	people	0.012028
VanNewkirk MR, Weih L, McCarty CA, Taylor HR. Cause-specific prevalence of bilateral visual impairment in Victoria, Australia: the Visual Impairment Project. Ophthalmology. 2001; 108(5): 960-7	Australia	Age-related macular degeneration					1996	1996	Females	40	64	Representative for subnational location only	Rural		501	people	0.0120234
VanNewkirk MR, Weih L, McCarty CA, Taylor HR. Cause-specific prevalence of bilateral visual impairment in Victoria, Australia: the Visual Impairment Project. Ophthalmology. 2001; 108(5): 960-7	Australia	Age-related macular degeneration					1996	1996	Males	40	64	Representative for subnational location only	Rural		455	people	0.0120572
International Centre for Eye Health (ICEH), Subcommittee for the Prevention of Blindness (Cambodia). Cambodia - Kampong Cham Rapid Assessment of Cataract Surgical Services 2002	Cambodia	Age-related macular degeneration				International Centre for Eye Health (ICEH)	2002	2002	Females	50	99	Unknown	Mixed/both		1498	people	0.0118813
International Centre for Eye Health (ICEH), Subcommittee for the Prevention of Blindness (Cambodia). Cambodia - Kampot Rapid Assessment of Cataract Surgical Services 2002	Cambodia	Age-related macular degeneration				International Centre for Eye Health (ICEH)	2002	2002	Females	50	99	Unknown	Mixed/both		1546	people	0.0118802
International Centre for Eye Health (ICEH), Subcommittee for the Prevention of Blindness (Cambodia). Cambodia - Kampot Rapid Assessment of Cataract Surgical Services 2002	Cambodia	Age-related macular degeneration				International Centre for Eye Health (ICEH)	2002	2002	Males	50	99	Unknown	Mixed/both		851	people	0.011919
Limburg H, Maung N, Khin AS, Mynt TW. Study report on rapid assessment of cataract surgical services in Shwebo District, Union of Myanmar. Naypyidaw, Myanmar: Ministry of Health, Department of Health, Trachoma Control and Prevention of Blindness Programme	Myanmar	Age-related macular degeneration				International Centre for Eye Health (ICEH)	2001	2001	Females	50	99	Unknown	Rural		1778	people	0.0118761
Limburg H, Maung N, Khin AS, Mynt TW. Study report on rapid assessment of cataract surgical services in Shwebo District, Union of Myanmar. Naypyidaw, Myanmar: Ministry of Health, Department of Health, Trachoma Control and Prevention of Blindness Programme	Myanmar	Age-related macular degeneration				International Centre for Eye Health (ICEH)	2001	2001	Males	50	99	Unknown	Rural		1219	people	0.0118905
Limburg H, Maung N, Khin AS, Mynt TW. Study report on rapid assessment of cataract surgical services in Monywa District, Union of Myanmar. Naypyidaw, Myanmar: Ministry of Health, Department of Health, Trachoma Control and Prevention of Blindness Programme	Myanmar	Age-related macular degeneration				International Centre for Eye Health (ICEH)	2001	2001	Females	50	99	Unknown	Rural		1783	people	0.011876
International Centre for Eye Health (ICEH). China - Inner Mongolia Shangdu Rapid Assessment of Avoidable Blindness 2010	Inner Mongolia	Age-related macular degeneration				International Centre for Eye Health (ICEH)	2010	2010	Females	50	99	Unknown	Mixed/both		995	people	0.0119041
International Centre for Eye Health (ICEH). China - Inner Mongolia Shangdu Rapid Assessment of Avoidable Blindness 2010	Inner Mongolia	Age-related macular degeneration				International Centre for Eye Health (ICEH)	2010	2010	Males	50	99	Unknown	Mixed/both		980	people	0.0119053
International Centre for Eye Health (ICEH). China - Inner Mongolia Tuoketuo Rapid Assessment of Avoidable Blindness 2010	Inner Mongolia	Age-related macular degeneration				International Centre for Eye Health (ICEH)	2010	2010	Females	50	99	Unknown	Mixed/both		1062	people	0.0118991
International Centre for Eye Health (ICEH). China - Inner Mongolia Tuoketuo Rapid Assessment of Avoidable Blindness 2010	Inner Mongolia	Age-related macular degeneration				International Centre for Eye Health (ICEH)	2010	2010	Males	50	99	Unknown	Mixed/both		961	people	0.011907
International Centre for Eye Health (ICEH). China - Sichuan Dechang Rapid Assessment of Avoidable Blindness 2011	Sichuan	Age-related macular degeneration				International Centre for Eye Health (ICEH)	2011	2011	Females	50	64	Representative for subnational location only	Mixed/both		474	people	0.0120421
International Centre for Eye Health (ICEH). China - Sichuan Dechang Rapid Assessment of Avoidable Blindness 2011	Sichuan	Age-related macular degeneration				International Centre for Eye Health (ICEH)	2011	2011	Males	50	64	Representative for subnational location only	Mixed/both		415	people	0.012096
International Centre for Eye Health (ICEH). China - Sichuan Dechang Rapid Assessment of Avoidable Blindness 2011	Sichuan	Age-related macular degeneration				International Centre for Eye Health (ICEH)	2011	2011	Females	65	79	Representative for subnational location only	Mixed/both		371	people	0.0121538
International Centre for Eye Health (ICEH). China - Sichuan Dechang Rapid Assessment of Avoidable Blindness 2011	Sichuan	Age-related macular degeneration				International Centre for Eye Health (ICEH)	2011	2011	Males	65	79	Representative for subnational location only	Mixed/both		343	people	0.0122025
International Centre for Eye Health (ICEH). China - Sichuan Dechang Rapid Assessment of Avoidable Blindness 2011	Sichuan	Age-related macular degeneration				International Centre for Eye Health (ICEH)	2011	2011	Females	80	99	Representative for subnational location only	Mixed/both		73	people	0.0179151
International Centre for Eye Health (ICEH). China - Sichuan Dechang Rapid Assessment of Avoidable Blindness 2011	Sichuan	Age-related macular degeneration				International Centre for Eye Health (ICEH)	2011	2011	Males	80	99	Representative for subnational location only	Mixed/both		47	people	0.0278623
International Centre for Eye Health (ICEH). China - Sichuan Mianning Rapid Assessment of Avoidable Blindness 2011	Sichuan	Age-related macular degeneration				International Centre for Eye Health (ICEH)	2011	2011	Females	50	64	Representative for subnational location only	Mixed/both		887	people	0.0119146
International Centre for Eye Health (ICEH). China - Sichuan Mianning Rapid Assessment of Avoidable Blindness 2011	Sichuan	Age-related macular degeneration				International Centre for Eye Health (ICEH)	2011	2011	Males	50	64	Representative for subnational location only	Mixed/both		405	people	0.0121075
International Centre for Eye Health (ICEH). China - Sichuan Mianning Rapid Assessment of Avoidable Blindness 2011	Sichuan	Age-related macular degeneration				International Centre for Eye Health (ICEH)	2011	2011	Females	65	79	Representative for subnational location only	Mixed/both		818	people	0.0119236
International Centre for Eye Health (ICEH). China - Sichuan Mianning Rapid Assessment of Avoidable Blindness 2011	Sichuan	Age-related macular degeneration				International Centre for Eye Health (ICEH)	2011	2011	Males	65	79	Representative for subnational location only	Mixed/both		505	people	0.0120209
International Centre for Eye Health (ICEH). China - Sichuan Mianning Rapid Assessment of Avoidable Blindness 2011	Sichuan	Age-related macular degeneration				International Centre for Eye Health (ICEH)	2011	2011	Females	80	99	Representative for subnational location only	Mixed/both		132	people	0.00993867
International Centre for Eye Health (ICEH). China - Sichuan Mianning Rapid Assessment of Avoidable Blindness 2011	Sichuan	Age-related macular degeneration				International Centre for Eye Health (ICEH)	2011	2011	Males	80	99	Representative for subnational location only	Mixed/both		70	people	0.0183502
International Centre for Eye Health (ICEH). El Salvador Rapid Assessment of Avoidable Blindness 2011	El Salvador	Age-related macular degeneration				International Centre for Eye Health (ICEH)	2011	2011	Females	50	64	Unknown	Mixed/both		1167	people	0.0118929
International Centre for Eye Health (ICEH). El Salvador Rapid Assessment of Avoidable Blindness 2011	El Salvador	Age-related macular degeneration				International Centre for Eye Health (ICEH)	2011	2011	Males	50	64	Unknown	Mixed/both		730	people	0.00179859
International Centre for Eye Health (ICEH). El Salvador Rapid Assessment of Avoidable Blindness 2011	El Salvador	Age-related macular degeneration				International Centre for Eye Health (ICEH)	2011	2011	Females	65	79	Unknown	Mixed/both		640	people	0.0119617
International Centre for Eye Health (ICEH). El Salvador Rapid Assessment of Avoidable Blindness 2011	El Salvador	Age-related macular degeneration				International Centre for Eye Health (ICEH)	2011	2011	Males	65	79	Unknown	Mixed/both		461	people	0.0120522
International Centre for Eye Health (ICEH). El Salvador Rapid Assessment of Avoidable Blindness 2011	El Salvador	Age-related macular degeneration				International Centre for Eye Health (ICEH)	2011	2011	Females	80	99	Unknown	Mixed/both		214	people	0.00613273
International Centre for Eye Health (ICEH). El Salvador Rapid Assessment of Avoidable Blindness 2011	El Salvador	Age-related macular degeneration				International Centre for Eye Health (ICEH)	2011	2011	Males	80	99	Unknown	Mixed/both		187	people	0.00701759
International Centre for Eye Health (ICEH). Nepal - Bheri Zone Rapid Assessment of Avoidable Blindness 2009	Nepal	Age-related macular degeneration				International Centre for Eye Health (ICEH)	2008	2008	Females	50	64	Unknown	Mixed/both		1121	people	0.0118954
International Centre for Eye Health (ICEH). Nepal - Bheri Zone Rapid Assessment of Avoidable Blindness 2009	Nepal	Age-related macular degeneration				International Centre for Eye Health (ICEH)	2008	2008	Males	50	64	Unknown	Mixed/both		948	people	0.0119082
International Centre for Eye Health (ICEH). Nepal - Bheri Zone Rapid Assessment of Avoidable Blindness 2009	Nepal	Age-related macular degeneration				International Centre for Eye Health (ICEH)	2008	2008	Females	65	79	Unknown	Mixed/both		370	people	0.0121553
International Centre for Eye Health (ICEH). Nepal - Bheri Zone Rapid Assessment of Avoidable Blindness 2009	Nepal	Age-related macular degeneration				International Centre for Eye Health (ICEH)	2008	2008	Males	65	79	Unknown	Mixed/both		456	people	0.0120563
International Centre for Eye Health (ICEH). Nepal - Bheri Zone Rapid Assessment of Avoidable Blindness 2009	Nepal	Age-related macular degeneration				International Centre for Eye Health (ICEH)	2008	2008	Females	80	99	Unknown	Mixed/both		43	people	0.0256931
International Centre for Eye Health (ICEH). Nepal - Bheri Zone Rapid Assessment of Avoidable Blindness 2009	Nepal	Age-related macular degeneration				International Centre for Eye Health (ICEH)	2008	2008	Males	80	99	Unknown	Mixed/both		55	people	0.0214059
International Centre for Eye Health (ICEH). Nepal - Dhaulagiri Zone Rapid Assessment of Avoidable Blindness 2010	Nepal	Age-related macular degeneration				International Centre for Eye Health (ICEH)	2010	2010	Females	50	64	Unknown	Mixed/both		985	people	0.0119049
International Centre for Eye Health (ICEH). Nepal - Dhaulagiri Zone Rapid Assessment of Avoidable Blindness 2010	Nepal	Age-related macular degeneration				International Centre for Eye Health (ICEH)	2010	2010	Males	50	64	Unknown	Mixed/both		772	people	0.011931
International Centre for Eye Health (ICEH). Nepal - Dhaulagiri Zone Rapid Assessment of Avoidable Blindness 2010	Nepal	Age-related macular degeneration				International Centre for Eye Health (ICEH)	2010	2010	Females	65	79	Unknown	Mixed/both		516	people	0.0120143
International Centre for Eye Health (ICEH). Nepal - Dhaulagiri Zone Rapid Assessment of Avoidable Blindness 2010	Nepal	Age-related macular degeneration				International Centre for Eye Health (ICEH)	2010	2010	Males	65	79	Unknown	Mixed/both		508	people	0.0120191
International Centre for Eye Health (ICEH). Nepal - Dhaulagiri Zone Rapid Assessment of Avoidable Blindness 2010	Nepal	Age-related macular degeneration				International Centre for Eye Health (ICEH)	2010	2010	Females	80	99	Unknown	Mixed/both		101	people	0.0153258
International Centre for Eye Health (ICEH). Nepal - Dhaulagiri Zone Rapid Assessment of Avoidable Blindness 2010	Nepal	Age-related macular degeneration				International Centre for Eye Health (ICEH)	2010	2010	Males	80	99	Unknown	Mixed/both		108	people	0.0149356
International Centre for Eye Health (ICEH). Nepal - Karnali Zone Rapid Assessment of Avoidable Blindness 2008	Nepal	Age-related macular degeneration				International Centre for Eye Health (ICEH)	2008	2008	Females	50	64	Unknown	Rural		371	people	0.0121538
International Centre for Eye Health (ICEH). Nepal - Karnali Zone Rapid Assessment of Avoidable Blindness 2008	Nepal	Age-related macular degeneration				International Centre for Eye Health (ICEH)	2008	2008	Males	50	64	Unknown	Rural		436	people	0.0120743
International Centre for Eye Health (ICEH). Nepal - Karnali Zone Rapid Assessment of Avoidable Blindness 2008	Nepal	Age-related macular degeneration				International Centre for Eye Health (ICEH)	2008	2008	Females	65	79	Unknown	Rural		134	people	0.0139363
International Centre for Eye Health (ICEH). Nepal - Karnali Zone Rapid Assessment of Avoidable Blindness 2008	Nepal	Age-related macular degeneration				International Centre for Eye Health (ICEH)	2008	2008	Males	65	79	Unknown	Rural		192	people	0.0129147
International Centre for Eye Health (ICEH). Nepal - Karnali Zone Rapid Assessment of Avoidable Blindness 2008	Nepal	Age-related macular degeneration				International Centre for Eye Health (ICEH)	2008	2008	Females	80	99	Unknown	Rural		20	people	0.0504148
International Centre for Eye Health (ICEH). Nepal - Karnali Zone Rapid Assessment of Avoidable Blindness 2008	Nepal	Age-related macular degeneration				International Centre for Eye Health (ICEH)	2008	2008	Males	80	99	Unknown	Rural		18	people	0.055721
International Centre for Eye Health (ICEH). Nepal - Koshi Zone Rapid Assessment of Avoidable Blindness 2008-2009	Nepal	Age-related macular degeneration				International Centre for Eye Health (ICEH)	2008	2009	Females	50	64	Unknown	Mixed/both		1033	people	0.0119011
International Centre for Eye Health (ICEH). Nepal - Koshi Zone Rapid Assessment of Avoidable Blindness 2008-2009	Nepal	Age-related macular degeneration				International Centre for Eye Health (ICEH)	2008	2009	Males	50	64	Unknown	Mixed/both		813	people	0.0119243
International Centre for Eye Health (ICEH). Nepal - Koshi Zone Rapid Assessment of Avoidable Blindness 2008-2009	Nepal	Age-related macular degeneration				International Centre for Eye Health (ICEH)	2008	2009	Females	65	79	Unknown	Mixed/both		424	people	0.0120863
International Centre for Eye Health (ICEH). Nepal - Koshi Zone Rapid Assessment of Avoidable Blindness 2008-2009	Nepal	Age-related macular degeneration				International Centre for Eye Health (ICEH)	2008	2009	Males	65	79	Unknown	Mixed/both		436	people	0.0120743
International Centre for Eye Health (ICEH). Nepal - Koshi Zone Rapid Assessment of Avoidable Blindness 2008-2009	Nepal	Age-related macular degeneration				International Centre for Eye Health (ICEH)	2008	2009	Females	80	99	Unknown	Mixed/both		94	people	0.0157932
International Centre for Eye Health (ICEH). Nepal - Koshi Zone Rapid Assessment of Avoidable Blindness 2008-2009	Nepal	Age-related macular degeneration				International Centre for Eye Health (ICEH)	2008	2009	Males	80	99	Unknown	Mixed/both		95	people	0.015721
International Centre for Eye Health (ICEH). Nepal - Mechi Zone Rapid Assessment of Avoidable Blindness 2009	Nepal	Age-related macular degeneration				International Centre for Eye Health (ICEH)	2009	2009	Females	50	64	Unknown	Mixed/both		956	people	0.0119075
International Centre for Eye Health (ICEH). Nepal - Mechi Zone Rapid Assessment of Avoidable Blindness 2009	Nepal	Age-related macular degeneration				International Centre for Eye Health (ICEH)	2009	2009	Males	50	64	Unknown	Mixed/both		970	people	0.0119062
International Centre for Eye Health (ICEH). Nepal - Mechi Zone Rapid Assessment of Avoidable Blindness 2009	Nepal	Age-related macular degeneration				International Centre for Eye Health (ICEH)	2009	2009	Females	65	79	Unknown	Mixed/both		424	people	0.0120863
International Centre for Eye Health (ICEH). Nepal - Mechi Zone Rapid Assessment of Avoidable Blindness 2009	Nepal	Age-related macular degeneration				International Centre for Eye Health (ICEH)	2009	2009	Males	65	79	Unknown	Mixed/both		508	people	0.0120191
International Centre for Eye Health (ICEH). Nepal - Mechi Zone Rapid Assessment of Avoidable Blindness 2009	Nepal	Age-related macular degeneration				International Centre for Eye Health (ICEH)	2009	2009	Females	80	99	Unknown	Mixed/both		88	people	0.0162712
International Centre for Eye Health (ICEH). Nepal - Mechi Zone Rapid Assessment of Avoidable Blindness 2009	Nepal	Age-related macular degeneration				International Centre for Eye Health (ICEH)	2009	2009	Males	80	99	Unknown	Mixed/both		95	people	0.015721
International Centre for Eye Health (ICEH). Nepal - Rapti Zone Rapid Assessment of Avoidable Blindness 2010	Nepal	Age-related macular degeneration				International Centre for Eye Health (ICEH)	2010	2010	Females	50	64	Unknown	Mixed/both		1014	people	0.0119026
International Centre for Eye Health (ICEH). Nepal - Rapti Zone Rapid Assessment of Avoidable Blindness 2010	Nepal	Age-related macular degeneration				International Centre for Eye Health (ICEH)	2010	2010	Males	50	64	Unknown	Mixed/both		895	people	0.0119137
International Centre for Eye Health (ICEH). Nepal - Rapti Zone Rapid Assessment of Avoidable Blindness 2010	Nepal	Age-related macular degeneration				International Centre for Eye Health (ICEH)	2010	2010	Females	65	79	Unknown	Mixed/both		444	people	0.0120668
International Centre for Eye Health (ICEH). Nepal - Rapti Zone Rapid Assessment of Avoidable Blindness 2010	Nepal	Age-related macular degeneration				International Centre for Eye Health (ICEH)	2010	2010	Males	65	79	Unknown	Mixed/both		419	people	0.0120916
International Centre for Eye Health (ICEH). Nepal - Rapti Zone Rapid Assessment of Avoidable Blindness 2010	Nepal	Age-related macular degeneration				International Centre for Eye Health (ICEH)	2010	2010	Females	80	99	Unknown	Mixed/both		77	people	0.0173987
International Centre for Eye Health (ICEH). Nepal - Rapti Zone Rapid Assessment of Avoidable Blindness 2010	Nepal	Age-related macular degeneration				International Centre for Eye Health (ICEH)	2010	2010	Males	80	99	Unknown	Mixed/both		72	people	0.0180553
International Centre for Eye Health (ICEH). Nepal - Sagarmatha Zone Rapid Assessment of Avoidable Blindness 2008-2009	Nepal	Age-related macular degeneration				International Centre for Eye Health (ICEH)	2008	2009	Females	50	64	Unknown	Mixed/both		1037	people	0.0119008
International Centre for Eye Health (ICEH). Nepal - Sagarmatha Zone Rapid Assessment of Avoidable Blindness 2008-2009	Nepal	Age-related macular degeneration				International Centre for Eye Health (ICEH)	2008	2009	Males	50	64	Unknown	Mixed/both		862	people	0.0119176
International Centre for Eye Health (ICEH). Nepal - Sagarmatha Zone Rapid Assessment of Avoidable Blindness 2008-2009	Nepal	Age-related macular degeneration				International Centre for Eye Health (ICEH)	2008	2009	Females	65	79	Unknown	Mixed/both		423	people	0.0120874
International Centre for Eye Health (ICEH). Nepal - Sagarmatha Zone Rapid Assessment of Avoidable Blindness 2008-2009	Nepal	Age-related macular degeneration				International Centre for Eye Health (ICEH)	2008	2009	Males	65	79	Unknown	Mixed/both		423	people	0.0120874
International Centre for Eye Health (ICEH). Nepal - Sagarmatha Zone Rapid Assessment of Avoidable Blindness 2008-2009	Nepal	Age-related macular degeneration				International Centre for Eye Health (ICEH)	2008	2009	Females	80	99	Unknown	Mixed/both		82	people	0.0168393
International Centre for Eye Health (ICEH). Nepal - Sagarmatha Zone Rapid Assessment of Avoidable Blindness 2008-2009	Nepal	Age-related macular degeneration				International Centre for Eye Health (ICEH)	2008	2009	Males	80	99	Unknown	Mixed/both		87	people	0.016359
International Centre for Eye Health (ICEH). Nepal - Seti and Mahakali Zones Rapid Assessment of Avoidable Blindness 2008	Nepal	Age-related macular degeneration				International Centre for Eye Health (ICEH)	2008	2008	Females	50	64	Unknown	Mixed/both		941	people	0.0119089
International Centre for Eye Health (ICEH). Nepal - Seti and Mahakali Zones Rapid Assessment of Avoidable Blindness 2008	Nepal	Age-related macular degeneration				International Centre for Eye Health (ICEH)	2008	2008	Males	50	64	Unknown	Mixed/both		768	people	0.0119317
International Centre for Eye Health (ICEH). Nepal - Seti and Mahakali Zones Rapid Assessment of Avoidable Blindness 2008	Nepal	Age-related macular degeneration				International Centre for Eye Health (ICEH)	2008	2008	Females	65	79	Unknown	Mixed/both		352	people	0.0121856
International Centre for Eye Health (ICEH). Nepal - Seti and Mahakali Zones Rapid Assessment of Avoidable Blindness 2008	Nepal	Age-related macular degeneration				International Centre for Eye Health (ICEH)	2008	2008	Males	65	79	Unknown	Mixed/both		345	people	0.0121986
International Centre for Eye Health (ICEH). Nepal - Seti and Mahakali Zones Rapid Assessment of Avoidable Blindness 2008	Nepal	Age-related macular degeneration				International Centre for Eye Health (ICEH)	2008	2008	Females	80	99	Unknown	Mixed/both		51	people	0.0225824
International Centre for Eye Health (ICEH). Nepal - Seti and Mahakali Zones Rapid Assessment of Avoidable Blindness 2008	Nepal	Age-related macular degeneration				International Centre for Eye Health (ICEH)	2008	2008	Males	80	99	Unknown	Mixed/both		56	people	0.0211418
International Centre for Eye Health (ICEH). Sierra Leone Rapid Assessment of Avoidable Blindness 2010-2011	Sierra Leone	Age-related macular degeneration			Unpublished		2010	2011	Females	50	64	Nationally representative only	Mixed/both		987	people	0.0119047
International Centre for Eye Health (ICEH). Sierra Leone Rapid Assessment of Avoidable Blindness 2010-2011	Sierra Leone	Age-related macular degeneration			Unpublished		2010	2011	Males	50	64	Nationally representative only	Mixed/both		789	people	0.0119281
International Centre for Eye Health (ICEH). Sierra Leone Rapid Assessment of Avoidable Blindness 2010-2011	Sierra Leone	Age-related macular degeneration			Unpublished		2010	2011	Females	65	79	Nationally representative only	Mixed/both		454	people	0.012058
International Centre for Eye Health (ICEH). Sierra Leone Rapid Assessment of Avoidable Blindness 2010-2011	Sierra Leone	Age-related macular degeneration			Unpublished		2010	2011	Males	65	79	Nationally representative only	Mixed/both		476	people	0.0120406
International Centre for Eye Health (ICEH). Sierra Leone Rapid Assessment of Avoidable Blindness 2010-2011	Sierra Leone	Age-related macular degeneration			Unpublished		2010	2011	Females	80	99	Nationally representative only	Mixed/both		159	people	0.0133688
International Centre for Eye Health (ICEH). Sierra Leone Rapid Assessment of Avoidable Blindness 2010-2011	Sierra Leone	Age-related macular degeneration			Unpublished		2010	2011	Males	80	99	Nationally representative only	Mixed/both		111	people	0.0147879
International Centre for Eye Health (ICEH). Uruguay Rapid Assessment of Avoidable Blindness 2011	Uruguay	Age-related macular degeneration				International Centre for Eye Health (ICEH)	2011	2011	Females	50	64	Unknown	Mixed/both		1026	people	0.0119017
International Centre for Eye Health (ICEH). Uruguay Rapid Assessment of Avoidable Blindness 2011	Uruguay	Age-related macular degeneration				International Centre for Eye Health (ICEH)	2011	2011	Males	50	64	Unknown	Mixed/both		766	people	0.011932
International Centre for Eye Health (ICEH). Uruguay Rapid Assessment of Avoidable Blindness 2011	Uruguay	Age-related macular degeneration				International Centre for Eye Health (ICEH)	2011	2011	Females	65	79	Unknown	Mixed/both		826	people	0.0119224
International Centre for Eye Health (ICEH). Uruguay Rapid Assessment of Avoidable Blindness 2011	Uruguay	Age-related macular degeneration				International Centre for Eye Health (ICEH)	2011	2011	Males	65	79	Unknown	Mixed/both		620	people	0.0119681
International Centre for Eye Health (ICEH). Uruguay Rapid Assessment of Avoidable Blindness 2011	Uruguay	Age-related macular degeneration				International Centre for Eye Health (ICEH)	2011	2011	Females	80	99	Unknown	Mixed/both		306	people	0.0122879
International Centre for Eye Health (ICEH). Uruguay Rapid Assessment of Avoidable Blindness 2011	Uruguay	Age-related macular degeneration				International Centre for Eye Health (ICEH)	2011	2011	Males	80	99	Unknown	Mixed/both		185	people	0.0070934
International Centre for Eye Health (ICEH). Yemen - Amran Rapid Assessment of Avoidable Blindness 2009	Yemen	Age-related macular degeneration				International Centre for Eye Health (ICEH)	2009	2009	Females	50	64	Unknown	Mixed/both		419	people	0.0120916
International Centre for Eye Health (ICEH). Yemen - Amran Rapid Assessment of Avoidable Blindness 2009	Yemen	Age-related macular degeneration				International Centre for Eye Health (ICEH)	2009	2009	Males	50	64	Unknown	Mixed/both		488	people	0.012032
International Centre for Eye Health (ICEH). Yemen - Amran Rapid Assessment of Avoidable Blindness 2009	Yemen	Age-related macular degeneration				International Centre for Eye Health (ICEH)	2009	2009	Females	65	79	Unknown	Mixed/both		300	people	0.00437545
International Centre for Eye Health (ICEH). Yemen - Amran Rapid Assessment of Avoidable Blindness 2009	Yemen	Age-related macular degeneration				International Centre for Eye Health (ICEH)	2009	2009	Males	65	79	Unknown	Mixed/both		322	people	0.00407663
International Centre for Eye Health (ICEH). Yemen - Amran Rapid Assessment of Avoidable Blindness 2009	Yemen	Age-related macular degeneration				International Centre for Eye Health (ICEH)	2009	2009	Females	80	99	Unknown	Mixed/both		113	people	0.0146952
International Centre for Eye Health (ICEH). Yemen - Amran Rapid Assessment of Avoidable Blindness 2009	Yemen	Age-related macular degeneration				International Centre for Eye Health (ICEH)	2009	2009	Males	80	99	Unknown	Mixed/both		147	people	0.0126554
Cockburn N, Steven D, Lecuona K, Joubert F, Rogers G, Cook C, Polack S. Prevalence, Causes and Socio-Economic Determinants of Vision Loss in Cape Town, South Africa. Atashili J, editor. PLoS One. 2012; 7(2): e30718	Western Cape	Age-related macular degeneration					2010	2010	Females	50	64	Representative for subnational location only	Urban		1060	people	0.0118992
Cockburn N, Steven D, Lecuona K, Joubert F, Rogers G, Cook C, Polack S. Prevalence, Causes and Socio-Economic Determinants of Vision Loss in Cape Town, South Africa. Atashili J, editor. PLoS One. 2012; 7(2): e30718	Western Cape	Age-related macular degeneration					2010	2010	Males	50	64	Representative for subnational location only	Urban		659	people	0.0119561
Cockburn N, Steven D, Lecuona K, Joubert F, Rogers G, Cook C, Polack S. Prevalence, Causes and Socio-Economic Determinants of Vision Loss in Cape Town, South Africa. Atashili J, editor. PLoS One. 2012; 7(2): e30718	Western Cape	Age-related macular degeneration					2010	2010	Females	65	79	Representative for subnational location only	Urban		497	people	0.012026
Cockburn N, Steven D, Lecuona K, Joubert F, Rogers G, Cook C, Polack S. Prevalence, Causes and Socio-Economic Determinants of Vision Loss in Cape Town, South Africa. Atashili J, editor. PLoS One. 2012; 7(2): e30718	Western Cape	Age-related macular degeneration					2010	2010	Males	65	79	Representative for subnational location only	Urban		305	people	0.0122907
Cockburn N, Steven D, Lecuona K, Joubert F, Rogers G, Cook C, Polack S. Prevalence, Causes and Socio-Economic Determinants of Vision Loss in Cape Town, South Africa. Atashili J, editor. PLoS One. 2012; 7(2): e30718	Western Cape	Age-related macular degeneration					2010	2010	Females	80	99	Representative for subnational location only	Urban		155	people	0.0103922
Cockburn N, Steven D, Lecuona K, Joubert F, Rogers G, Cook C, Polack S. Prevalence, Causes and Socio-Economic Determinants of Vision Loss in Cape Town, South Africa. Atashili J, editor. PLoS One. 2012; 7(2): e30718	Western Cape	Age-related macular degeneration					2010	2010	Males	80	99	Representative for subnational location only	Urban		68	people	0.0186662
Bettadapura GS, Donthi K, Datti NP, Ranganath BG, Ramaswamy SB, Jayaram TS. Assessment of avoidable blindness using the rapid assessment of avoidable blindness methodology. N Am J Med Sci. 2012; 4(9): 389-93	Karnataka, Rural	Age-related macular degeneration					2011	2011	Females	50	64	Unknown	Rural		994	people	0.0119042
Bettadapura GS, Donthi K, Datti NP, Ranganath BG, Ramaswamy SB, Jayaram TS. Assessment of avoidable blindness using the rapid assessment of avoidable blindness methodology. N Am J Med Sci. 2012; 4(9): 389-93	Karnataka, Rural	Age-related macular degeneration					2011	2011	Males	50	64	Unknown	Rural		827	people	0.0119223
Bettadapura GS, Donthi K, Datti NP, Ranganath BG, Ramaswamy SB, Jayaram TS. Assessment of avoidable blindness using the rapid assessment of avoidable blindness methodology. N Am J Med Sci. 2012; 4(9): 389-93	Karnataka, Rural	Age-related macular degeneration					2011	2011	Females	65	79	Unknown	Rural		467	people	0.0120474
Bettadapura GS, Donthi K, Datti NP, Ranganath BG, Ramaswamy SB, Jayaram TS. Assessment of avoidable blindness using the rapid assessment of avoidable blindness methodology. N Am J Med Sci. 2012; 4(9): 389-93	Karnataka, Rural	Age-related macular degeneration					2011	2011	Males	65	79	Unknown	Rural		465	people	0.012049
Bettadapura GS, Donthi K, Datti NP, Ranganath BG, Ramaswamy SB, Jayaram TS. Assessment of avoidable blindness using the rapid assessment of avoidable blindness methodology. N Am J Med Sci. 2012; 4(9): 389-93	Karnataka, Rural	Age-related macular degeneration					2011	2011	Females	80	99	Unknown	Rural		86	people	0.0164495
Bettadapura GS, Donthi K, Datti NP, Ranganath BG, Ramaswamy SB, Jayaram TS. Assessment of avoidable blindness using the rapid assessment of avoidable blindness methodology. N Am J Med Sci. 2012; 4(9): 389-93	Karnataka, Rural	Age-related macular degeneration					2011	2011	Males	80	99	Unknown	Rural		66	people	0.0190054
Rabiu MM, Al Bdour MD, Abu Ameerh MA, Jadoon MZ. Prevalence of blindness and diabetic retinopathy in northern Jordan. Eur J Ophthalmol. 2015; 25(4): 320-7	Jordan	Age-related macular degeneration					2012	2012	Females	50	64	Nationally representative only	Mixed/both		1282	people	0.0118879
Rabiu MM, Al Bdour MD, Abu Ameerh MA, Jadoon MZ. Prevalence of blindness and diabetic retinopathy in northern Jordan. Eur J Ophthalmol. 2015; 25(4): 320-7	Jordan	Age-related macular degeneration					2012	2012	Males	50	64	Nationally representative only	Mixed/both		1226	people	0.0118902
Rabiu MM, Al Bdour MD, Abu Ameerh MA, Jadoon MZ. Prevalence of blindness and diabetic retinopathy in northern Jordan. Eur J Ophthalmol. 2015; 25(4): 320-7	Jordan	Age-related macular degeneration					2012	2012	Females	65	79	Nationally representative only	Mixed/both		436	people	0.0120743
Rabiu MM, Al Bdour MD, Abu Ameerh MA, Jadoon MZ. Prevalence of blindness and diabetic retinopathy in northern Jordan. Eur J Ophthalmol. 2015; 25(4): 320-7	Jordan	Age-related macular degeneration					2012	2012	Males	65	79	Nationally representative only	Mixed/both		513	people	0.0120161
Rabiu MM, Al Bdour MD, Abu Ameerh MA, Jadoon MZ. Prevalence of blindness and diabetic retinopathy in northern Jordan. Eur J Ophthalmol. 2015; 25(4): 320-7	Jordan	Age-related macular degeneration					2012	2012	Females	80	99	Nationally representative only	Mixed/both		83	people	0.0167375
Rabiu MM, Al Bdour MD, Abu Ameerh MA, Jadoon MZ. Prevalence of blindness and diabetic retinopathy in northern Jordan. Eur J Ophthalmol. 2015; 25(4): 320-7	Jordan	Age-related macular degeneration					2012	2012	Males	80	99	Nationally representative only	Mixed/both		96	people	0.0156507
CSF Global (Bangladesh), International Centre for Eye Health (ICEH). Bangladesh - Narail and Jamalpur Districts Rapid Assessment of Avoidable Blindness 2010	Bangladesh	Age-related macular degeneration				RAAB Repository	2010	2010	Females	50	99	Unknown	Mixed/both		1415	people	0.0118835
CSF Global (Bangladesh), International Centre for Eye Health (ICEH). Bangladesh - Brahmanbaria and Satkhira Districts Rapid Assessment of Avoidable Blindness 2012	Bangladesh	Age-related macular degeneration				RAAB Repository	2012	2012	Males	50	99	Unknown	Mixed/both		1394	people	0.0118841
CSF Global (Bangladesh), International Centre for Eye Health (ICEH). Bangladesh - Barisal Rapid Assessment of Avoidable Blindness 2013	Bangladesh	Age-related macular degeneration				RAAB Repository	2013	2013	Females	50	99	Representative for subnational location only	Mixed/both		1280	people	0.0118879
International Centre for Eye Health (ICEH). Argentina - Buenos Aires Rapid Assessment of Avoidable Blindness 2003. Grootebroek, Netherlands: RAAB Repository	Argentina	Age-related macular degeneration				RAAB Repository	2003	2003	Males	50	99	Unknown	Urban		1896	people	0.0118745
International Centre for Eye Health (ICEH). Burundi - Ngozi and Kayanza Rapid Assessment of Avoidable Blindness 2010. Grootebroek, Netherlands: RAAB Repository	Burundi	Age-related macular degeneration				RAAB Repository	2010	2010	Females	50	99	Representative for subnational location only	Rural		2140	people	0.0118721
International Centre for Eye Health (ICEH). Burundi - Ngozi and Kayanza Rapid Assessment of Avoidable Blindness 2010. Grootebroek, Netherlands: RAAB Repository	Burundi	Age-related macular degeneration				RAAB Repository	2010	2010	Males	50	99	Representative for subnational location only	Rural		1515	people	0.0118809
International Centre for Eye Health (ICEH). Brazil - Campinas Rapid Assessment of Avoidable Blindness 2004. Grootebroek, Netherlands: RAAB Repository	S찾o Paulo	Age-related macular degeneration				RAAB Repository	2003	2003	Males	50	99	Representative for subnational location only	Urban		935	people	0.0119095
International Centre for Eye Health (ICEH). Brazil - Campinas Rapid Assessment of Avoidable Blindness 2004. Grootebroek, Netherlands: RAAB Repository	Santa Catarina	Age-related macular degeneration				RAAB Repository	2004	2004	Females	50	64	Representative for subnational location only	Mixed/both		705	people	0.0119444
International Centre for Eye Health (ICEH). Brazil - Campinas Rapid Assessment of Avoidable Blindness 2004. Grootebroek, Netherlands: RAAB Repository	Santa Catarina	Age-related macular degeneration				RAAB Repository	2004	2004	Males	50	64	Representative for subnational location only	Mixed/both		533	people	0.0120049
International Centre for Eye Health (ICEH). Brazil - Campinas Rapid Assessment of Avoidable Blindness 2004. Grootebroek, Netherlands: RAAB Repository	Santa Catarina	Age-related macular degeneration				RAAB Repository	2004	2004	Females	65	79	Representative for subnational location only	Mixed/both		457	people	0.0120555
International Centre for Eye Health (ICEH). Brazil - Campinas Rapid Assessment of Avoidable Blindness 2004. Grootebroek, Netherlands: RAAB Repository	Santa Catarina	Age-related macular degeneration				RAAB Repository	2004	2004	Males	65	79	Representative for subnational location only	Mixed/both		321	people	0.0122498
International Centre for Eye Health (ICEH). Brazil - Campinas Rapid Assessment of Avoidable Blindness 2004. Grootebroek, Netherlands: RAAB Repository	Santa Catarina	Age-related macular degeneration				RAAB Repository	2004	2004	Females	80	99	Representative for subnational location only	Mixed/both		127	people	0.014152
International Centre for Eye Health (ICEH). Brazil - Campinas Rapid Assessment of Avoidable Blindness 2004. Grootebroek, Netherlands: RAAB Repository	Santa Catarina	Age-related macular degeneration				RAAB Repository	2004	2004	Males	80	99	Representative for subnational location only	Mixed/both		81	people	0.0169444
International Centre for Eye Health (ICEH). Cambodia - Takeo Rapid Assessment for Avoidable Blindness 2011-2012. Grootebroek, Netherlands: RAAB Repository	Cambodia	Age-related macular degeneration				RAAB Repository	2011	2012	Females	50	99	Unknown	Mixed/both		2933	people	0.011868
International Centre for Eye Health (ICEH). Cambodia - Takeo Rapid Assessment for Avoidable Blindness 2011-2012. Grootebroek, Netherlands: RAAB Repository	Cambodia	Age-related macular degeneration				RAAB Repository	2011	2012	Males	50	99	Unknown	Mixed/both		1538	people	0.0118804
International Centre for Eye Health (ICEH). China - Gao'an Rapid Assessment of Avoidable Blindness 2007. Grootebroek, Netherlands: RAAB Repository	Jiangxi	Age-related macular degeneration				RAAB Repository	2007	2007	Males	50	99	Unknown	Mixed/both		2109	people	0.0118724
International Centre for Eye Health (ICEH). China - Wanzai Rapid Assessment of Avoidable Blindness 2007. Grootebroek, Netherlands: RAAB Repository	Jiangxi	Age-related macular degeneration				RAAB Repository	2007	2007	Females	50	99	Unknown	Mixed/both		1509	people	0.011881
International Centre for Eye Health (ICEH). China - Wanzai Rapid Assessment of Avoidable Blindness 2007. Grootebroek, Netherlands: RAAB Repository	Jiangxi	Age-related macular degeneration				RAAB Repository	2007	2007	Males	50	99	Unknown	Mixed/both		1352	people	0.0118854
International Centre for Eye Health (ICEH). China - Xingan Rapid Assessment of Avoidable Blindness 2007. Grootebroek, Netherlands: RAAB Repository	Jiangxi	Age-related macular degeneration				RAAB Repository	2007	2007	Females	50	99	Unknown	Mixed/both		2133	people	0.0118722
International Centre for Eye Health (ICEH). China - Xingan Rapid Assessment of Avoidable Blindness 2007. Grootebroek, Netherlands: RAAB Repository	Jiangxi	Age-related macular degeneration				RAAB Repository	2007	2007	Males	50	99	Unknown	Mixed/both		1701	people	0.0118772
International Centre for Eye Health (ICEH). China - Kunming Rapid Assessment of Avoidable Blindness 2006. Grootebroek, Netherlands: RAAB Repository	Yunnan	Age-related macular degeneration				RAAB Repository	2006	2006	Females	50	99	Unknown	Mixed/both		1546	people	0.0118802
International Centre for Eye Health (ICEH). China - Kunming Rapid Assessment of Avoidable Blindness 2006. Grootebroek, Netherlands: RAAB Repository	Yunnan	Age-related macular degeneration				RAAB Repository	2006	2006	Males	50	99	Unknown	Mixed/both		1042	people	0.0119005
International Centre for Eye Health (ICEH). Ecuador Rapid Assessment of Avoidable Blindness 2008-2009. Grootebroek, Netherlands: RAAB Repository	Ecuador	Age-related macular degeneration				RAAB Repository	2008	2009	Females	50	64	Unknown	Mixed/both		1243	people	0.0118894
International Centre for Eye Health (ICEH). Ecuador Rapid Assessment of Avoidable Blindness 2008-2009. Grootebroek, Netherlands: RAAB Repository	Ecuador	Age-related macular degeneration				RAAB Repository	2008	2009	Males	50	64	Unknown	Mixed/both		968	people	0.0119064
International Centre for Eye Health (ICEH). Ecuador Rapid Assessment of Avoidable Blindness 2008-2009. Grootebroek, Netherlands: RAAB Repository	Ecuador	Age-related macular degeneration				RAAB Repository	2008	2009	Females	65	79	Unknown	Mixed/both		732	people	0.0119386
International Centre for Eye Health (ICEH). Ecuador Rapid Assessment of Avoidable Blindness 2008-2009. Grootebroek, Netherlands: RAAB Repository	Ecuador	Age-related macular degeneration				RAAB Repository	2008	2009	Males	65	79	Unknown	Mixed/both		686	people	0.011949
International Centre for Eye Health (ICEH). Ecuador Rapid Assessment of Avoidable Blindness 2008-2009. Grootebroek, Netherlands: RAAB Repository	Ecuador	Age-related macular degeneration				RAAB Repository	2008	2009	Females	80	99	Unknown	Mixed/both		197	people	0.012864
International Centre for Eye Health (ICEH). Ecuador Rapid Assessment of Avoidable Blindness 2008-2009. Grootebroek, Netherlands: RAAB Repository	Ecuador	Age-related macular degeneration				RAAB Repository	2008	2009	Males	80	99	Unknown	Mixed/both		186	people	0.0129806
International Centre for Eye Health (ICEH). Honduras Rapid Assessment of Avoidable Blindness 2013	Honduras	Age-related macular degeneration				RAAB Repository	2013	2013	Females	50	64	Unknown	Mixed/both		1028	people	0.0119015
International Centre for Eye Health (ICEH). Honduras Rapid Assessment of Avoidable Blindness 2013	Honduras	Age-related macular degeneration				RAAB Repository	2013	2013	Males	50	64	Unknown	Mixed/both		644	people	0.0119605
International Centre for Eye Health (ICEH). Honduras Rapid Assessment of Avoidable Blindness 2013	Honduras	Age-related macular degeneration				RAAB Repository	2013	2013	Females	65	79	Unknown	Mixed/both		573	people	0.0119859
International Centre for Eye Health (ICEH). Honduras Rapid Assessment of Avoidable Blindness 2013	Honduras	Age-related macular degeneration				RAAB Repository	2013	2013	Males	65	79	Unknown	Mixed/both		426	people	0.0120842
International Centre for Eye Health (ICEH). Honduras Rapid Assessment of Avoidable Blindness 2013	Honduras	Age-related macular degeneration				RAAB Repository	2013	2013	Females	80	99	Unknown	Mixed/both		179	people	0.0130656
International Centre for Eye Health (ICEH). Honduras Rapid Assessment of Avoidable Blindness 2013	Honduras	Age-related macular degeneration				RAAB Repository	2013	2013	Males	80	99	Unknown	Mixed/both		149	people	0.0135645
International Centre for Eye Health (ICEH). Guatemala - Four Departments Rapid Assessment of Avoidable Blindness 2004. Grootebroek, Netherlands: RAAB Repository	Guatemala	Age-related macular degeneration				RAAB Repository	2004	2004	Females	50	64	Unknown	Mixed/both		1777	people	0.0118761
International Centre for Eye Health (ICEH). Guatemala - Four Departments Rapid Assessment of Avoidable Blindness 2004. Grootebroek, Netherlands: RAAB Repository	Guatemala	Age-related macular degeneration				RAAB Repository	2004	2004	Males	50	64	Unknown	Mixed/both		990	people	0.0119045
International Centre for Eye Health (ICEH). Guatemala - Four Departments Rapid Assessment of Avoidable Blindness 2004. Grootebroek, Netherlands: RAAB Repository	Guatemala	Age-related macular degeneration				RAAB Repository	2004	2004	Females	65	79	Unknown	Mixed/both		973	people	0.0119059
International Centre for Eye Health (ICEH). Guatemala - Four Departments Rapid Assessment of Avoidable Blindness 2004. Grootebroek, Netherlands: RAAB Repository	Guatemala	Age-related macular degeneration				RAAB Repository	2004	2004	Males	65	79	Unknown	Mixed/both		613	people	0.0119705
International Centre for Eye Health (ICEH). Guatemala - Four Departments Rapid Assessment of Avoidable Blindness 2004. Grootebroek, Netherlands: RAAB Repository	Guatemala	Age-related macular degeneration				RAAB Repository	2004	2004	Females	80	99	Unknown	Mixed/both		248	people	0.0125041
International Centre for Eye Health (ICEH). Guatemala - Four Departments Rapid Assessment of Avoidable Blindness 2004. Grootebroek, Netherlands: RAAB Repository	Guatemala	Age-related macular degeneration				RAAB Repository	2004	2004	Males	80	99	Unknown	Mixed/both		205	people	0.0127902
International Centre for Eye Health (ICEH). Kenya - Nakuru Rapid Assessment of Avoidable Blindness 2005. Grootebroek, Netherlands: RAAB Repository	Nakuru	Age-related macular degeneration				RAAB Repository	2005	2005	Females	50	64	Unknown	Mixed/both		1172	people	0.00112036
International Centre for Eye Health (ICEH). Kenya - Nakuru Rapid Assessment of Avoidable Blindness 2005. Grootebroek, Netherlands: RAAB Repository	Nakuru	Age-related macular degeneration				RAAB Repository	2005	2005	Males	50	64	Unknown	Mixed/both		1050	people	0.00125052
International Centre for Eye Health (ICEH). Kenya - Nakuru Rapid Assessment of Avoidable Blindness 2005. Grootebroek, Netherlands: RAAB Repository	Nakuru	Age-related macular degeneration				RAAB Repository	2005	2005	Females	65	79	Unknown	Mixed/both		461	people	0.0120522
International Centre for Eye Health (ICEH). Kenya - Nakuru Rapid Assessment of Avoidable Blindness 2005. Grootebroek, Netherlands: RAAB Repository	Nakuru	Age-related macular degeneration				RAAB Repository	2005	2005	Males	65	79	Unknown	Mixed/both		444	people	0.0120668
International Centre for Eye Health (ICEH). Kenya - Nakuru Rapid Assessment of Avoidable Blindness 2005. Grootebroek, Netherlands: RAAB Repository	Nakuru	Age-related macular degeneration				RAAB Repository	2005	2005	Females	80	99	Unknown	Mixed/both		194	people	0.012894
International Centre for Eye Health (ICEH). Kenya - Nakuru Rapid Assessment of Avoidable Blindness 2005. Grootebroek, Netherlands: RAAB Repository	Nakuru	Age-related macular degeneration				RAAB Repository	2005	2005	Males	80	99	Unknown	Mixed/both		154	people	0.0134622
International Centre for Eye Health (ICEH). Kenya - Embu Rapid Assessment of Avoidable Blindness 2007. Grootebroek, Netherlands: RAAB Repository	Embu	Age-related macular degeneration				RAAB Repository	2007	2007	Females	50	99	Unknown	Mixed/both		1863	people	0.0118749
International Centre for Eye Health (ICEH). Kenya - Embu Rapid Assessment of Avoidable Blindness 2007. Grootebroek, Netherlands: RAAB Repository	Embu	Age-related macular degeneration				RAAB Repository	2007	2007	Males	50	99	Unknown	Mixed/both		1515	people	0.0118809
International Centre for Eye Health (ICEH). Kenya - Kericho Rapid Assessment of Avoidable Blindness 2007. Grootebroek, Netherlands: RAAB Repository	Kericho	Age-related macular degeneration				RAAB Repository	2007	2007	Females	50	64	Unknown	Mixed/both		668	people	0.0119536
International Centre for Eye Health (ICEH). Kenya - Kericho Rapid Assessment of Avoidable Blindness 2007. Grootebroek, Netherlands: RAAB Repository	Kericho	Age-related macular degeneration				RAAB Repository	2007	2007	Males	50	64	Unknown	Mixed/both		748	people	0.0119354
International Centre for Eye Health (ICEH). Kenya - Kericho Rapid Assessment of Avoidable Blindness 2007. Grootebroek, Netherlands: RAAB Repository	Kericho	Age-related macular degeneration				RAAB Repository	2007	2007	Females	65	79	Unknown	Mixed/both		378	people	0.0121432
International Centre for Eye Health (ICEH). Kenya - Kericho Rapid Assessment of Avoidable Blindness 2007. Grootebroek, Netherlands: RAAB Repository	Kericho	Age-related macular degeneration				RAAB Repository	2007	2007	Males	65	79	Unknown	Mixed/both		359	people	0.0121733
International Centre for Eye Health (ICEH). Kenya - Kericho Rapid Assessment of Avoidable Blindness 2007. Grootebroek, Netherlands: RAAB Repository	Kericho	Age-related macular degeneration				RAAB Repository	2007	2007	Females	80	99	Unknown	Mixed/both		165	people	0.013267
International Centre for Eye Health (ICEH). Kenya - Kericho Rapid Assessment of Avoidable Blindness 2007. Grootebroek, Netherlands: RAAB Repository	Kericho	Age-related macular degeneration				RAAB Repository	2007	2007	Males	80	99	Unknown	Mixed/both		101	people	0.0153258
International Centre for Eye Health (ICEH). Kenya - Kwale Rapid Assessment of Avoidable Blindness 2011. Grootebroek, Netherlands: RAAB Repository	Kwale	Age-related macular degeneration				RAAB Repository	2011	2011	Females	50	64	Unknown	Mixed/both		1031	people	0.0119013
International Centre for Eye Health (ICEH). Kenya - Kwale Rapid Assessment of Avoidable Blindness 2011. Grootebroek, Netherlands: RAAB Repository	Kwale	Age-related macular degeneration				RAAB Repository	2011	2011	Males	50	64	Unknown	Mixed/both		1030	people	0.0119014
International Centre for Eye Health (ICEH). Kenya - Kwale Rapid Assessment of Avoidable Blindness 2011. Grootebroek, Netherlands: RAAB Repository	Kwale	Age-related macular degeneration				RAAB Repository	2011	2011	Females	65	79	Unknown	Mixed/both		440	people	0.0120705
International Centre for Eye Health (ICEH). Kenya - Kwale Rapid Assessment of Avoidable Blindness 2011. Grootebroek, Netherlands: RAAB Repository	Kwale	Age-related macular degeneration				RAAB Repository	2011	2011	Males	65	79	Unknown	Mixed/both		414	people	0.0120971
International Centre for Eye Health (ICEH). Kenya - Kwale Rapid Assessment of Avoidable Blindness 2011. Grootebroek, Netherlands: RAAB Repository	Kwale	Age-related macular degeneration				RAAB Repository	2011	2011	Females	80	99	Unknown	Mixed/both		114	people	0.0146504
International Centre for Eye Health (ICEH). Kenya - Kwale Rapid Assessment of Avoidable Blindness 2011. Grootebroek, Netherlands: RAAB Repository	Kwale	Age-related macular degeneration				RAAB Repository	2011	2011	Males	80	99	Unknown	Mixed/both		95	people	0.015721
International Centre for Eye Health (ICEH). Malawi - Southern Region Rapid Assessment of Avoidable Blindness 2009-2010. Grootebroek, Netherlands: RAAB Repository	Malawi	Age-related macular degeneration				RAAB Repository	2009	2010	Females	50	64	Unknown	Mixed/both		1306	people	0.011887
International Centre for Eye Health (ICEH). Malawi - Southern Region Rapid Assessment of Avoidable Blindness 2009-2010. Grootebroek, Netherlands: RAAB Repository	Malawi	Age-related macular degeneration				RAAB Repository	2009	2010	Males	50	64	Unknown	Mixed/both		781	people	0.0119294
International Centre for Eye Health (ICEH). Malawi - Southern Region Rapid Assessment of Avoidable Blindness 2009-2010. Grootebroek, Netherlands: RAAB Repository	Malawi	Age-related macular degeneration				RAAB Repository	2009	2010	Females	65	79	Unknown	Mixed/both		605	people	0.0119733
International Centre for Eye Health (ICEH). Malawi - Southern Region Rapid Assessment of Avoidable Blindness 2009-2010. Grootebroek, Netherlands: RAAB Repository	Malawi	Age-related macular degeneration				RAAB Repository	2009	2010	Males	65	79	Unknown	Mixed/both		386	people	0.0121319
International Centre for Eye Health (ICEH). Malawi - Southern Region Rapid Assessment of Avoidable Blindness 2009-2010. Grootebroek, Netherlands: RAAB Repository	Malawi	Age-related macular degeneration				RAAB Repository	2009	2010	Females	80	99	Unknown	Mixed/both		223	people	0.012651
International Centre for Eye Health (ICEH). Malawi - Southern Region Rapid Assessment of Avoidable Blindness 2009-2010. Grootebroek, Netherlands: RAAB Repository	Malawi	Age-related macular degeneration				RAAB Repository	2009	2010	Males	80	99	Unknown	Mixed/both		129	people	0.0140871
International Centre for Eye Health (ICEH). Madagascar - Atsinanana Rapid Assessment of Avoidable Blindness 2011. Grootebroek, Netherlands: RAAB Repository	Madagascar	Age-related macular degeneration				RAAB Repository	2011	2011	Females	50	64	Unknown	Mixed/both		1242	people	0.0118895
International Centre for Eye Health (ICEH). Madagascar - Atsinanana Rapid Assessment of Avoidable Blindness 2011. Grootebroek, Netherlands: RAAB Repository	Madagascar	Age-related macular degeneration				RAAB Repository	2011	2011	Males	50	64	Unknown	Mixed/both		944	people	0.0119086
International Centre for Eye Health (ICEH). Madagascar - Atsinanana Rapid Assessment of Avoidable Blindness 2011. Grootebroek, Netherlands: RAAB Repository	Madagascar	Age-related macular degeneration				RAAB Repository	2011	2011	Females	65	79	Unknown	Mixed/both		424	people	0.0120863
International Centre for Eye Health (ICEH). Madagascar - Atsinanana Rapid Assessment of Avoidable Blindness 2011. Grootebroek, Netherlands: RAAB Repository	Madagascar	Age-related macular degeneration				RAAB Repository	2011	2011	Males	65	79	Unknown	Mixed/both		373	people	0.0121507
International Centre for Eye Health (ICEH). Madagascar - Atsinanana Rapid Assessment of Avoidable Blindness 2011. Grootebroek, Netherlands: RAAB Repository	Madagascar	Age-related macular degeneration				RAAB Repository	2011	2011	Females	80	99	Unknown	Mixed/both		105	people	0.0150945
International Centre for Eye Health (ICEH). Madagascar - Atsinanana Rapid Assessment of Avoidable Blindness 2011. Grootebroek, Netherlands: RAAB Repository	Madagascar	Age-related macular degeneration				RAAB Repository	2011	2011	Males	80	99	Unknown	Mixed/both		69	people	0.0185055
International Centre for Eye Health (ICEH). Mexico - Nuevo Leon Rapid Assessment of Avoidable Blindness 2005-2006. Grootebroek, Netherlands: RAAB Repository	Nuevo Le처n	Age-related macular degeneration				RAAB Repository	2005	2006	Females	50	99	Unknown	Mixed/both		2140	people	0.0118721
International Centre for Eye Health (ICEH). Mexico - Nuevo Leon Rapid Assessment of Avoidable Blindness 2005-2006. Grootebroek, Netherlands: RAAB Repository	Nuevo Le처n	Age-related macular degeneration				RAAB Repository	2005	2006	Males	50	99	Unknown	Mixed/both		1624	people	0.0118786
International Centre for Eye Health (ICEH). Mozambique - Sofala Division Rapid Assessment of Avoidable Blindness 2012. Grootebroek, Netherlands: RAAB Repository	Mozambique	Age-related macular degeneration				RAAB Repository	2009	2010	Females	50	99	Unknown	Mixed/both		1989	people	0.0118735
International Centre for Eye Health (ICEH). Mozambique - Sofala Division Rapid Assessment of Avoidable Blindness 2012. Grootebroek, Netherlands: RAAB Repository	Mozambique	Age-related macular degeneration				RAAB Repository	2009	2010	Males	50	99	Unknown	Mixed/both		1397	people	0.011884
International Centre for Eye Health (ICEH). Mozambique - Sofala Division Rapid Assessment of Avoidable Blindness 2012. Grootebroek, Netherlands: RAAB Repository	Mozambique	Age-related macular degeneration				RAAB Repository	2012	2012	Females	50	64	Representative for subnational location only	Mixed/both		1319	people	0.0118865
International Centre for Eye Health (ICEH). Mozambique - Sofala Division Rapid Assessment of Avoidable Blindness 2012. Grootebroek, Netherlands: RAAB Repository	Mozambique	Age-related macular degeneration				RAAB Repository	2012	2012	Males	50	64	Representative for subnational location only	Mixed/both		871	people	0.0119165
International Centre for Eye Health (ICEH). Mozambique - Sofala Division Rapid Assessment of Avoidable Blindness 2012. Grootebroek, Netherlands: RAAB Repository	Mozambique	Age-related macular degeneration				RAAB Repository	2012	2012	Females	65	79	Representative for subnational location only	Mixed/both		528	people	0.0120076
International Centre for Eye Health (ICEH). Mozambique - Sofala Division Rapid Assessment of Avoidable Blindness 2012. Grootebroek, Netherlands: RAAB Repository	Mozambique	Age-related macular degeneration				RAAB Repository	2012	2012	Males	65	79	Representative for subnational location only	Mixed/both		416	people	0.0120949
International Centre for Eye Health (ICEH). Mozambique - Sofala Division Rapid Assessment of Avoidable Blindness 2012. Grootebroek, Netherlands: RAAB Repository	Mozambique	Age-related macular degeneration				RAAB Repository	2012	2012	Females	80	99	Representative for subnational location only	Mixed/both		142	people	0.0137246
International Centre for Eye Health (ICEH). Mozambique - Sofala Division Rapid Assessment of Avoidable Blindness 2012. Grootebroek, Netherlands: RAAB Repository	Mozambique	Age-related macular degeneration				RAAB Repository	2012	2012	Males	80	99	Representative for subnational location only	Mixed/both		110	people	0.014836
International Centre for Eye Health (ICEH). Nepal - Janakpur Rapid Assessment for Avoidable Blindness 2008. Grootebroek, Netherlands: RAAB Repository	Nepal	Age-related macular degeneration				RAAB Repository	2008	2008	Females	50	64	Unknown	Mixed/both		697	people	0.0119463
International Centre for Eye Health (ICEH). Nepal - Janakpur Rapid Assessment for Avoidable Blindness 2008. Grootebroek, Netherlands: RAAB Repository	Nepal	Age-related macular degeneration				RAAB Repository	2008	2008	Males	50	64	Unknown	Mixed/both		518	people	0.0120132
International Centre for Eye Health (ICEH). Nepal - Janakpur Rapid Assessment for Avoidable Blindness 2008. Grootebroek, Netherlands: RAAB Repository	Nepal	Age-related macular degeneration				RAAB Repository	2008	2008	Females	65	79	Unknown	Mixed/both		195	people	0.0128838
International Centre for Eye Health (ICEH). Nepal - Janakpur Rapid Assessment for Avoidable Blindness 2008. Grootebroek, Netherlands: RAAB Repository	Nepal	Age-related macular degeneration				RAAB Repository	2008	2008	Males	65	79	Unknown	Mixed/both		229	people	0.0126115
International Centre for Eye Health (ICEH). Nepal - Janakpur Rapid Assessment for Avoidable Blindness 2008. Grootebroek, Netherlands: RAAB Repository	Nepal	Age-related macular degeneration				RAAB Repository	2008	2008	Females	80	99	Unknown	Mixed/both		28	people	0.0369553
International Centre for Eye Health (ICEH). Nepal - Janakpur Rapid Assessment for Avoidable Blindness 2008. Grootebroek, Netherlands: RAAB Repository	Nepal	Age-related macular degeneration				RAAB Repository	2008	2008	Males	80	99	Unknown	Mixed/both		38	people	0.0283868
International Centre for Eye Health (ICEH). Palestine Rapid Assessment of Avoidable Blindness 2008. Grootebroek, Netherlands: RAAB Repository	Palestine	Age-related macular degeneration				RAAB Repository	2008	2008	Males	50	99	Nationally representative only	Mixed/both		1618	people	0.0118787
International Centre for Eye Health (ICEH). Tanzania - Kilimanjaro Rapid Assessment of Avoidable Blindness 2007. Grootebroek, Netherlands: RAAB Repository	United Republic of Tanzania	Age-related macular degeneration				RAAB Repository	2007	2007	Females	50	64	Representative for subnational location only	Mixed/both		1102	people	0.0118965
International Centre for Eye Health (ICEH). Tanzania - Kilimanjaro Rapid Assessment of Avoidable Blindness 2007. Grootebroek, Netherlands: RAAB Repository	United Republic of Tanzania	Age-related macular degeneration				RAAB Repository	2007	2007	Males	50	64	Representative for subnational location only	Mixed/both		716	people	0.011942
International Centre for Eye Health (ICEH). Tanzania - Kilimanjaro Rapid Assessment of Avoidable Blindness 2007. Grootebroek, Netherlands: RAAB Repository	United Republic of Tanzania	Age-related macular degeneration				RAAB Repository	2007	2007	Females	65	79	Representative for subnational location only	Mixed/both		614	people	0.0119701
International Centre for Eye Health (ICEH). Tanzania - Kilimanjaro Rapid Assessment of Avoidable Blindness 2007. Grootebroek, Netherlands: RAAB Repository	United Republic of Tanzania	Age-related macular degeneration				RAAB Repository	2007	2007	Males	65	79	Representative for subnational location only	Mixed/both		540	people	0.0120013
International Centre for Eye Health (ICEH). Tanzania - Kilimanjaro Rapid Assessment of Avoidable Blindness 2007. Grootebroek, Netherlands: RAAB Repository	United Republic of Tanzania	Age-related macular degeneration				RAAB Repository	2007	2007	Females	80	99	Representative for subnational location only	Mixed/both		264	people	0.0124305
International Centre for Eye Health (ICEH). Tanzania - Kilimanjaro Rapid Assessment of Avoidable Blindness 2007. Grootebroek, Netherlands: RAAB Repository	United Republic of Tanzania	Age-related macular degeneration				RAAB Repository	2007	2007	Males	80	99	Representative for subnational location only	Mixed/both		200	people	0.0128353
International Centre for Eye Health (ICEH). Philippines - Antique Rapid Assessment of Avoidable Blindness 2006. Grootebroek, Netherlands: RAAB Repository	Philippines	Age-related macular degeneration				RAAB Repository	2006	2006	Females	50	99	Unknown	Rural		1959	people	0.0118738
International Centre for Eye Health (ICEH). Philippines - Antique Rapid Assessment of Avoidable Blindness 2006. Grootebroek, Netherlands: RAAB Repository	Philippines	Age-related macular degeneration				RAAB Repository	2006	2006	Males	50	99	Unknown	Rural		1217	people	0.0118906
International Centre for Eye Health (ICEH). Uganda - Hoima Rapid Assessment of Avoidable Blindness 2013. Grootebroek, Netherlands: RAAB Repository	Uganda	Age-related macular degeneration				RAAB Repository	2013	2013	Females	50	64	Unknown	Mixed/both		1268	people	0.0118884
International Centre for Eye Health (ICEH). Uganda - Hoima Rapid Assessment of Avoidable Blindness 2013. Grootebroek, Netherlands: RAAB Repository	Uganda	Age-related macular degeneration				RAAB Repository	2013	2013	Males	50	64	Unknown	Mixed/both		1229	people	0.01189
International Centre for Eye Health (ICEH). Uganda - Hoima Rapid Assessment of Avoidable Blindness 2013. Grootebroek, Netherlands: RAAB Repository	Uganda	Age-related macular degeneration				RAAB Repository	2013	2013	Females	65	79	Unknown	Mixed/both		495	people	0.0120273
International Centre for Eye Health (ICEH). Uganda - Hoima Rapid Assessment of Avoidable Blindness 2013. Grootebroek, Netherlands: RAAB Repository	Uganda	Age-related macular degeneration				RAAB Repository	2013	2013	Males	65	79	Unknown	Mixed/both		514	people	0.0120155
International Centre for Eye Health (ICEH). Uganda - Hoima Rapid Assessment of Avoidable Blindness 2013. Grootebroek, Netherlands: RAAB Repository	Uganda	Age-related macular degeneration				RAAB Repository	2013	2013	Females	80	99	Unknown	Mixed/both		183	people	0.0130159
International Centre for Eye Health (ICEH). Uganda - Hoima Rapid Assessment of Avoidable Blindness 2013. Grootebroek, Netherlands: RAAB Repository	Uganda	Age-related macular degeneration				RAAB Repository	2013	2013	Males	80	99	Unknown	Mixed/both		138	people	0.0138263
International Centre for Eye Health (ICEH). Uganda - Mubende Rapid Assessment of Avoidable Blindness 2012. Grootebroek, Netherlands: RAAB Repository	Uganda	Age-related macular degeneration				International Centre for Eye Health (ICEH)	2012	2012	Females	50	64	Unknown	Mixed/both		1292	people	0.0118875
International Centre for Eye Health (ICEH). Uganda - Mubende Rapid Assessment of Avoidable Blindness 2012. Grootebroek, Netherlands: RAAB Repository	Uganda	Age-related macular degeneration				International Centre for Eye Health (ICEH)	2012	2012	Males	50	64	Unknown	Mixed/both		1126	people	0.0118951
International Centre for Eye Health (ICEH). Uganda - Mubende Rapid Assessment of Avoidable Blindness 2012. Grootebroek, Netherlands: RAAB Repository	Uganda	Age-related macular degeneration				International Centre for Eye Health (ICEH)	2012	2012	Females	65	79	Unknown	Mixed/both		495	people	0.0120273
International Centre for Eye Health (ICEH). Uganda - Mubende Rapid Assessment of Avoidable Blindness 2012. Grootebroek, Netherlands: RAAB Repository	Uganda	Age-related macular degeneration				International Centre for Eye Health (ICEH)	2012	2012	Males	65	79	Unknown	Mixed/both		506	people	0.0120203
International Centre for Eye Health (ICEH). Uganda - Mubende Rapid Assessment of Avoidable Blindness 2012. Grootebroek, Netherlands: RAAB Repository	Uganda	Age-related macular degeneration				International Centre for Eye Health (ICEH)	2012	2012	Females	80	99	Unknown	Mixed/both		175	people	0.0131185
International Centre for Eye Health (ICEH). Uganda - Mubende Rapid Assessment of Avoidable Blindness 2012. Grootebroek, Netherlands: RAAB Repository	Uganda	Age-related macular degeneration				International Centre for Eye Health (ICEH)	2012	2012	Males	80	99	Unknown	Mixed/both		135	people	0.013908
International Centre for Eye Health (ICEH). Vietnam - Bac Ninh Rapid Assessment of Avoidable Blindness 2007. Grootebroek, Netherlands: RAAB Repository	Viet Nam	Age-related macular degeneration				RAAB Repository	2007	2007	Females	50	64	Unknown	Mixed/both		512	people	0.0120167
International Centre for Eye Health (ICEH). Vietnam - Bac Ninh Rapid Assessment of Avoidable Blindness 2007. Grootebroek, Netherlands: RAAB Repository	Viet Nam	Age-related macular degeneration				RAAB Repository	2007	2007	Males	50	64	Unknown	Mixed/both		411	people	0.0121005
International Centre for Eye Health (ICEH). Vietnam - Bac Ninh Rapid Assessment of Avoidable Blindness 2007. Grootebroek, Netherlands: RAAB Repository	Viet Nam	Age-related macular degeneration				RAAB Repository	2007	2007	Females	65	79	Unknown	Mixed/both		391	people	0.0121251
International Centre for Eye Health (ICEH). Vietnam - Bac Ninh Rapid Assessment of Avoidable Blindness 2007. Grootebroek, Netherlands: RAAB Repository	Viet Nam	Age-related macular degeneration				RAAB Repository	2007	2007	Males	65	79	Unknown	Mixed/both		244	people	0.0125247
International Centre for Eye Health (ICEH). Vietnam - Bac Ninh Rapid Assessment of Avoidable Blindness 2007. Grootebroek, Netherlands: RAAB Repository	Viet Nam	Age-related macular degeneration				RAAB Repository	2007	2007	Females	80	99	Unknown	Mixed/both		135	people	0.013908
International Centre for Eye Health (ICEH). Vietnam - Bac Ninh Rapid Assessment of Avoidable Blindness 2007. Grootebroek, Netherlands: RAAB Repository	Viet Nam	Age-related macular degeneration				RAAB Repository	2007	2007	Males	80	99	Unknown	Mixed/both		47	people	0.0239893
International Centre for Eye Health (ICEH). Vietnam - Binh Dinh Rapid Assessment of Cataract Surgical Services 2001. Grootebroek, Netherlands: RAAB Repository	Viet Nam	Age-related macular degeneration				RAAB Repository	2001	2001	Females	50	64	Unknown	Mixed/both		504	people	0.0120216
International Centre for Eye Health (ICEH). Vietnam - Binh Dinh Rapid Assessment of Cataract Surgical Services 2001. Grootebroek, Netherlands: RAAB Repository	Viet Nam	Age-related macular degeneration				RAAB Repository	2001	2001	Males	50	64	Unknown	Mixed/both		286	people	0.0123482
International Centre for Eye Health (ICEH). Vietnam - Binh Dinh Rapid Assessment of Cataract Surgical Services 2001. Grootebroek, Netherlands: RAAB Repository	Viet Nam	Age-related macular degeneration				RAAB Repository	2001	2001	Females	65	79	Unknown	Mixed/both		510	people	0.0120179
International Centre for Eye Health (ICEH). Vietnam - Binh Dinh Rapid Assessment of Cataract Surgical Services 2001. Grootebroek, Netherlands: RAAB Repository	Viet Nam	Age-related macular degeneration				RAAB Repository	2001	2001	Males	65	79	Unknown	Mixed/both		303	people	0.0122962
International Centre for Eye Health (ICEH). Vietnam - Binh Dinh Rapid Assessment of Cataract Surgical Services 2001. Grootebroek, Netherlands: RAAB Repository	Viet Nam	Age-related macular degeneration				RAAB Repository	2001	2001	Females	80	99	Unknown	Mixed/both		111	people	0.0147879
International Centre for Eye Health (ICEH). Vietnam - Binh Dinh Rapid Assessment of Cataract Surgical Services 2001. Grootebroek, Netherlands: RAAB Repository	Viet Nam	Age-related macular degeneration				RAAB Repository	2001	2001	Males	80	99	Unknown	Mixed/both		59	people	0.0204114
International Centre for Eye Health (ICEH). Vietnam - Binh Phuoc Rapid Assessment of Cataract Surgical Services 2002. Grootebroek, Netherlands: RAAB Repository	Viet Nam	Age-related macular degeneration				RAAB Repository	2002	2002	Females	50	64	Unknown	Mixed/both		608	people	0.0119723
International Centre for Eye Health (ICEH). Vietnam - Binh Phuoc Rapid Assessment of Cataract Surgical Services 2002. Grootebroek, Netherlands: RAAB Repository	Viet Nam	Age-related macular degeneration				RAAB Repository	2002	2002	Males	50	64	Unknown	Mixed/both		468	people	0.0120466
International Centre for Eye Health (ICEH). Vietnam - Binh Phuoc Rapid Assessment of Cataract Surgical Services 2002. Grootebroek, Netherlands: RAAB Repository	Viet Nam	Age-related macular degeneration				RAAB Repository	2002	2002	Females	65	79	Unknown	Mixed/both		330	people	0.0122293
International Centre for Eye Health (ICEH). Vietnam - Binh Phuoc Rapid Assessment of Cataract Surgical Services 2002. Grootebroek, Netherlands: RAAB Repository	Viet Nam	Age-related macular degeneration				RAAB Repository	2002	2002	Males	65	79	Unknown	Mixed/both		232	people	0.0125928
International Centre for Eye Health (ICEH). Vietnam - Binh Phuoc Rapid Assessment of Cataract Surgical Services 2002. Grootebroek, Netherlands: RAAB Repository	Viet Nam	Age-related macular degeneration				RAAB Repository	2002	2002	Females	80	99	Unknown	Mixed/both		64	people	0.0193701
International Centre for Eye Health (ICEH). Vietnam - Binh Phuoc Rapid Assessment of Cataract Surgical Services 2002. Grootebroek, Netherlands: RAAB Repository	Viet Nam	Age-related macular degeneration				RAAB Repository	2002	2002	Males	80	99	Unknown	Mixed/both		27	people	0.0381852
International Centre for Eye Health (ICEH). Vietnam - Gia Lai Rapid Assessment of Cataract Surgical Services 2002. Grootebroek, Netherlands: RAAB Repository	Viet Nam	Age-related macular degeneration				RAAB Repository	2002	2002	Females	50	64	Unknown	Mixed/both		567	people	0.0119885
International Centre for Eye Health (ICEH). Vietnam - Gia Lai Rapid Assessment of Cataract Surgical Services 2002. Grootebroek, Netherlands: RAAB Repository	Viet Nam	Age-related macular degeneration				RAAB Repository	2002	2002	Males	50	64	Unknown	Mixed/both		373	people	0.0121507
International Centre for Eye Health (ICEH). Vietnam - Gia Lai Rapid Assessment of Cataract Surgical Services 2002. Grootebroek, Netherlands: RAAB Repository	Viet Nam	Age-related macular degeneration				RAAB Repository	2002	2002	Females	65	79	Unknown	Mixed/both		335	people	0.0122186
International Centre for Eye Health (ICEH). Vietnam - Gia Lai Rapid Assessment of Cataract Surgical Services 2002. Grootebroek, Netherlands: RAAB Repository	Viet Nam	Age-related macular degeneration				RAAB Repository	2002	2002	Males	65	79	Unknown	Mixed/both		294	people	0.0123226
International Centre for Eye Health (ICEH). Vietnam - Gia Lai Rapid Assessment of Cataract Surgical Services 2002. Grootebroek, Netherlands: RAAB Repository	Viet Nam	Age-related macular degeneration				RAAB Repository	2002	2002	Females	80	99	Unknown	Mixed/both		73	people	0.0179151
International Centre for Eye Health (ICEH). Vietnam - Gia Lai Rapid Assessment of Cataract Surgical Services 2002. Grootebroek, Netherlands: RAAB Repository	Viet Nam	Age-related macular degeneration				RAAB Repository	2002	2002	Males	80	99	Unknown	Mixed/both		66	people	0.0190054
International Centre for Eye Health (ICEH). Vietnam - Ha Tay Rapid Assessment of Cataract Surgical Services 2000. Grootebroek, Netherlands: RAAB Repository	Viet Nam	Age-related macular degeneration				RAAB Repository	2000	2000	Females	50	64	Unknown	Mixed/both		528	people	0.0120076
International Centre for Eye Health (ICEH). Vietnam - Ha Tay Rapid Assessment of Cataract Surgical Services 2000. Grootebroek, Netherlands: RAAB Repository	Viet Nam	Age-related macular degeneration				RAAB Repository	2000	2000	Males	50	64	Unknown	Mixed/both		408	people	0.012104
International Centre for Eye Health (ICEH). Vietnam - Ha Tay Rapid Assessment of Cataract Surgical Services 2000. Grootebroek, Netherlands: RAAB Repository	Viet Nam	Age-related macular degeneration				RAAB Repository	2000	2000	Females	65	79	Unknown	Mixed/both		418	people	0.0120927
International Centre for Eye Health (ICEH). Vietnam - Ha Tay Rapid Assessment of Cataract Surgical Services 2000. Grootebroek, Netherlands: RAAB Repository	Viet Nam	Age-related macular degeneration				RAAB Repository	2000	2000	Males	65	79	Unknown	Mixed/both		244	people	0.0125247
International Centre for Eye Health (ICEH). Vietnam - Ha Tay Rapid Assessment of Cataract Surgical Services 2000. Grootebroek, Netherlands: RAAB Repository	Viet Nam	Age-related macular degeneration				RAAB Repository	2000	2000	Females	80	99	Unknown	Mixed/both		123	people	0.0142904
International Centre for Eye Health (ICEH). Vietnam - Ha Tay Rapid Assessment of Cataract Surgical Services 2000. Grootebroek, Netherlands: RAAB Repository	Viet Nam	Age-related macular degeneration				RAAB Repository	2000	2000	Males	80	99	Unknown	Mixed/both		34	people	0.0311689
International Centre for Eye Health (ICEH). Vietnam - Hai Phong Rapid Assessment of Cataract Surgical Services 2000. Grootebroek, Netherlands: RAAB Repository	Viet Nam	Age-related macular degeneration				RAAB Repository	2000	2000	Females	50	64	Unknown	Mixed/both		511	people	0.0120173
International Centre for Eye Health (ICEH). Vietnam - Hai Phong Rapid Assessment of Cataract Surgical Services 2000. Grootebroek, Netherlands: RAAB Repository	Viet Nam	Age-related macular degeneration				RAAB Repository	2000	2000	Males	50	64	Unknown	Mixed/both		397	people	0.0121174
International Centre for Eye Health (ICEH). Vietnam - Hai Phong Rapid Assessment of Cataract Surgical Services 2000. Grootebroek, Netherlands: RAAB Repository	Viet Nam	Age-related macular degeneration				RAAB Repository	2000	2000	Females	65	79	Unknown	Mixed/both		418	people	0.0120927
International Centre for Eye Health (ICEH). Vietnam - Hai Phong Rapid Assessment of Cataract Surgical Services 2000. Grootebroek, Netherlands: RAAB Repository	Viet Nam	Age-related macular degeneration				RAAB Repository	2000	2000	Males	65	79	Unknown	Mixed/both		288	people	0.0123416
International Centre for Eye Health (ICEH). Vietnam - Hai Phong Rapid Assessment of Cataract Surgical Services 2000. Grootebroek, Netherlands: RAAB Repository	Viet Nam	Age-related macular degeneration				RAAB Repository	2000	2000	Females	80	99	Unknown	Mixed/both		94	people	0.0157932
International Centre for Eye Health (ICEH). Vietnam - Hai Phong Rapid Assessment of Cataract Surgical Services 2000. Grootebroek, Netherlands: RAAB Repository	Viet Nam	Age-related macular degeneration				RAAB Repository	2000	2000	Males	80	99	Unknown	Mixed/both		40	people	0.0272207
International Centre for Eye Health (ICEH). Vietnam - Nghe An Rapid Assessment of Cataract Surgical Services 2000. Grootebroek, Netherlands: RAAB Repository	Viet Nam	Age-related macular degeneration				RAAB Repository	2000	2000	Females	50	64	Unknown	Mixed/both		2566	people	0.0118694
International Centre for Eye Health (ICEH). Vietnam - Nghe An Rapid Assessment of Cataract Surgical Services 2000. Grootebroek, Netherlands: RAAB Repository	Viet Nam	Age-related macular degeneration				RAAB Repository	2000	2000	Males	50	64	Unknown	Mixed/both		1799	people	0.0118758
International Centre for Eye Health (ICEH). Vietnam - Nghe An Rapid Assessment of Cataract Surgical Services 2000. Grootebroek, Netherlands: RAAB Repository	Viet Nam	Age-related macular degeneration				RAAB Repository	2000	2000	Females	65	79	Unknown	Mixed/both		1527	people	0.0118806
International Centre for Eye Health (ICEH). Vietnam - Nghe An Rapid Assessment of Cataract Surgical Services 2000. Grootebroek, Netherlands: RAAB Repository	Viet Nam	Age-related macular degeneration				RAAB Repository	2000	2000	Males	65	79	Unknown	Mixed/both		1204	people	0.0118912
International Centre for Eye Health (ICEH). Vietnam - Nghe An Rapid Assessment of Cataract Surgical Services 2000. Grootebroek, Netherlands: RAAB Repository	Viet Nam	Age-related macular degeneration				RAAB Repository	2000	2000	Females	80	99	Unknown	Mixed/both		647	people	0.0119596
International Centre for Eye Health (ICEH). Vietnam - Nghe An Rapid Assessment of Cataract Surgical Services 2000. Grootebroek, Netherlands: RAAB Repository	Viet Nam	Age-related macular degeneration				RAAB Repository	2000	2000	Males	80	99	Unknown	Mixed/both		381	people	0.0121389
International Centre for Eye Health (ICEH). Vietnam - Phu Tho Rapid Assessment of Cataract Surgical Services 2000. Grootebroek, Netherlands: RAAB Repository	Viet Nam	Age-related macular degeneration				RAAB Repository	2000	2000	Females	50	64	Unknown	Mixed/both		467	people	0.0120474
International Centre for Eye Health (ICEH). Vietnam - Phu Tho Rapid Assessment of Cataract Surgical Services 2000. Grootebroek, Netherlands: RAAB Repository	Viet Nam	Age-related macular degeneration				RAAB Repository	2000	2000	Males	50	64	Unknown	Mixed/both		334	people	0.0122207
International Centre for Eye Health (ICEH). Vietnam - Phu Tho Rapid Assessment of Cataract Surgical Services 2000. Grootebroek, Netherlands: RAAB Repository	Viet Nam	Age-related macular degeneration				RAAB Repository	2000	2000	Females	65	79	Unknown	Mixed/both		410	people	0.0121017
International Centre for Eye Health (ICEH). Vietnam - Phu Tho Rapid Assessment of Cataract Surgical Services 2000. Grootebroek, Netherlands: RAAB Repository	Viet Nam	Age-related macular degeneration				RAAB Repository	2000	2000	Males	65	79	Unknown	Mixed/both		302	people	0.0122991
International Centre for Eye Health (ICEH). Vietnam - Phu Tho Rapid Assessment of Cataract Surgical Services 2000. Grootebroek, Netherlands: RAAB Repository	Viet Nam	Age-related macular degeneration				RAAB Repository	2000	2000	Females	80	99	Unknown	Mixed/both		147	people	0.0136081
International Centre for Eye Health (ICEH). Vietnam - Phu Tho Rapid Assessment of Cataract Surgical Services 2000. Grootebroek, Netherlands: RAAB Repository	Viet Nam	Age-related macular degeneration				RAAB Repository	2000	2000	Males	80	99	Unknown	Mixed/both		81	people	0.0169444
International Centre for Eye Health (ICEH). Vietnam - Tien Giang Rapid Assessment of Cataract Surgical Services 2000. Grootebroek, Netherlands: RAAB Repository	Viet Nam	Age-related macular degeneration				RAAB Repository	2001	2001	Females	50	64	Unknown	Mixed/both		522	people	0.0120109
International Centre for Eye Health (ICEH). Vietnam - Tien Giang Rapid Assessment of Cataract Surgical Services 2000. Grootebroek, Netherlands: RAAB Repository	Viet Nam	Age-related macular degeneration				RAAB Repository	2001	2001	Males	50	64	Unknown	Mixed/both		360	people	0.0121716
International Centre for Eye Health (ICEH). Vietnam - Tien Giang Rapid Assessment of Cataract Surgical Services 2000. Grootebroek, Netherlands: RAAB Repository	Viet Nam	Age-related macular degeneration				RAAB Repository	2001	2001	Females	65	79	Unknown	Mixed/both		422	people	0.0120884
International Centre for Eye Health (ICEH). Vietnam - Tien Giang Rapid Assessment of Cataract Surgical Services 2000. Grootebroek, Netherlands: RAAB Repository	Viet Nam	Age-related macular degeneration				RAAB Repository	2001	2001	Males	65	79	Unknown	Mixed/both		240	people	0.0125463
International Centre for Eye Health (ICEH). Vietnam - Tien Giang Rapid Assessment of Cataract Surgical Services 2000. Grootebroek, Netherlands: RAAB Repository	Viet Nam	Age-related macular degeneration				RAAB Repository	2001	2001	Females	80	99	Unknown	Mixed/both		103	people	0.0152073
International Centre for Eye Health (ICEH). Vietnam - Tien Giang Rapid Assessment of Cataract Surgical Services 2000. Grootebroek, Netherlands: RAAB Repository	Viet Nam	Age-related macular degeneration				RAAB Repository	2001	2001	Males	80	99	Unknown	Mixed/both		61	people	0.0199707
International Centre for Eye Health (ICEH). Vietnam - Binh Dinh Rapid Assessment of Avoidable Blindness 2007. Grootebroek, Netherlands: RAAB Repository	Viet Nam	Age-related macular degeneration				RAAB Repository	2007	2007	Females	50	64	Unknown	Mixed/both		509	people	0.0120185
International Centre for Eye Health (ICEH). Vietnam - Binh Dinh Rapid Assessment of Avoidable Blindness 2007. Grootebroek, Netherlands: RAAB Repository	Viet Nam	Age-related macular degeneration				RAAB Repository	2007	2007	Males	50	64	Unknown	Mixed/both		331	people	0.0122271
International Centre for Eye Health (ICEH). Vietnam - Binh Dinh Rapid Assessment of Avoidable Blindness 2007. Grootebroek, Netherlands: RAAB Repository	Viet Nam	Age-related macular degeneration				RAAB Repository	2007	2007	Females	65	79	Unknown	Mixed/both		477	people	0.0120398
International Centre for Eye Health (ICEH). Vietnam - Binh Dinh Rapid Assessment of Avoidable Blindness 2007. Grootebroek, Netherlands: RAAB Repository	Viet Nam	Age-related macular degeneration				RAAB Repository	2007	2007	Males	65	79	Unknown	Mixed/both		257	people	0.012461
International Centre for Eye Health (ICEH). Vietnam - Binh Dinh Rapid Assessment of Avoidable Blindness 2007. Grootebroek, Netherlands: RAAB Repository	Viet Nam	Age-related macular degeneration				RAAB Repository	2007	2007	Females	80	99	Unknown	Mixed/both		129	people	0.0101696
International Centre for Eye Health (ICEH). Vietnam - Binh Dinh Rapid Assessment of Avoidable Blindness 2007. Grootebroek, Netherlands: RAAB Repository	Viet Nam	Age-related macular degeneration				RAAB Repository	2007	2007	Males	80	99	Unknown	Mixed/both		75	people	0.0176485
International Centre for Eye Health (ICEH). Vietnam - Binh Phuoc Rapid Assessment of Avoidable Blindness 2007. Grootebroek, Netherlands: RAAB Repository	Viet Nam	Age-related macular degeneration				RAAB Repository	2007	2007	Females	50	64	Unknown	Mixed/both		627	people	0.0119658
International Centre for Eye Health (ICEH). Vietnam - Binh Phuoc Rapid Assessment of Avoidable Blindness 2007. Grootebroek, Netherlands: RAAB Repository	Viet Nam	Age-related macular degeneration				RAAB Repository	2007	2007	Males	50	64	Unknown	Mixed/both		489	people	0.0120313
International Centre for Eye Health (ICEH). Vietnam - Binh Phuoc Rapid Assessment of Avoidable Blindness 2007. Grootebroek, Netherlands: RAAB Repository	Viet Nam	Age-related macular degeneration				RAAB Repository	2007	2007	Females	65	79	Unknown	Mixed/both		316	people	0.0122619
International Centre for Eye Health (ICEH). Vietnam - Binh Phuoc Rapid Assessment of Avoidable Blindness 2007. Grootebroek, Netherlands: RAAB Repository	Viet Nam	Age-related macular degeneration				RAAB Repository	2007	2007	Males	65	79	Unknown	Mixed/both		238	people	0.0125575
International Centre for Eye Health (ICEH). Vietnam - Binh Phuoc Rapid Assessment of Avoidable Blindness 2007. Grootebroek, Netherlands: RAAB Repository	Viet Nam	Age-related macular degeneration				RAAB Repository	2007	2007	Females	80	99	Unknown	Mixed/both		72	people	0.0180553
International Centre for Eye Health (ICEH). Vietnam - Binh Phuoc Rapid Assessment of Avoidable Blindness 2007. Grootebroek, Netherlands: RAAB Repository	Viet Nam	Age-related macular degeneration				RAAB Repository	2007	2007	Males	80	99	Unknown	Mixed/both		45	people	0.024799
International Centre for Eye Health (ICEH). Vietnam - Can Tho Rapid Assessment of Avoidable Blindness 2007. Grootebroek, Netherlands: RAAB Repository	Viet Nam	Age-related macular degeneration				RAAB Repository	2007	2007	Females	50	64	Unknown	Mixed/both		613	people	0.0119705
International Centre for Eye Health (ICEH). Vietnam - Can Tho Rapid Assessment of Avoidable Blindness 2007. Grootebroek, Netherlands: RAAB Repository	Viet Nam	Age-related macular degeneration				RAAB Repository	2007	2007	Males	50	64	Unknown	Mixed/both		446	people	0.012065
International Centre for Eye Health (ICEH). Vietnam - Can Tho Rapid Assessment of Avoidable Blindness 2007. Grootebroek, Netherlands: RAAB Repository	Viet Nam	Age-related macular degeneration				RAAB Repository	2007	2007	Females	65	79	Unknown	Mixed/both		298	people	0.0044048
International Centre for Eye Health (ICEH). Vietnam - Can Tho Rapid Assessment of Avoidable Blindness 2007. Grootebroek, Netherlands: RAAB Repository	Viet Nam	Age-related macular degeneration				RAAB Repository	2007	2007	Males	65	79	Unknown	Mixed/both		234	people	0.0125808
International Centre for Eye Health (ICEH). Vietnam - Can Tho Rapid Assessment of Avoidable Blindness 2007. Grootebroek, Netherlands: RAAB Repository	Viet Nam	Age-related macular degeneration				RAAB Repository	2007	2007	Females	80	99	Unknown	Mixed/both		87	people	0.016359
International Centre for Eye Health (ICEH). Vietnam - Can Tho Rapid Assessment of Avoidable Blindness 2007. Grootebroek, Netherlands: RAAB Repository	Viet Nam	Age-related macular degeneration				RAAB Repository	2007	2007	Males	80	99	Unknown	Mixed/both		62	people	0.0197629
International Centre for Eye Health (ICEH). Vietnam - Gia Lai Rapid Assessment of Avoidable Blindness 2007. Grootebroek, Netherlands: RAAB Repository	Viet Nam	Age-related macular degeneration				RAAB Repository	2007	2007	Females	50	64	Unknown	Mixed/both		625	people	0.0119664
International Centre for Eye Health (ICEH). Vietnam - Gia Lai Rapid Assessment of Avoidable Blindness 2007. Grootebroek, Netherlands: RAAB Repository	Viet Nam	Age-related macular degeneration				RAAB Repository	2007	2007	Males	50	64	Unknown	Mixed/both		421	people	0.0120895
International Centre for Eye Health (ICEH). Vietnam - Gia Lai Rapid Assessment of Avoidable Blindness 2007. Grootebroek, Netherlands: RAAB Repository	Viet Nam	Age-related macular degeneration				RAAB Repository	2007	2007	Females	65	79	Unknown	Mixed/both		364	people	0.0121649
International Centre for Eye Health (ICEH). Vietnam - Gia Lai Rapid Assessment of Avoidable Blindness 2007. Grootebroek, Netherlands: RAAB Repository	Viet Nam	Age-related macular degeneration				RAAB Repository	2007	2007	Males	65	79	Unknown	Mixed/both		258	people	0.0124565
International Centre for Eye Health (ICEH). Vietnam - Gia Lai Rapid Assessment of Avoidable Blindness 2007. Grootebroek, Netherlands: RAAB Repository	Viet Nam	Age-related macular degeneration				RAAB Repository	2007	2007	Females	80	99	Unknown	Mixed/both		66	people	0.0190054
International Centre for Eye Health (ICEH). Vietnam - Gia Lai Rapid Assessment of Avoidable Blindness 2007. Grootebroek, Netherlands: RAAB Repository	Viet Nam	Age-related macular degeneration				RAAB Repository	2007	2007	Males	80	99	Unknown	Mixed/both		64	people	0.0193701
International Centre for Eye Health (ICEH). Vietnam - Ha Tay Rapid Assessment of Avoidable Blindness 2007. Grootebroek, Netherlands: RAAB Repository	Viet Nam	Age-related macular degeneration				RAAB Repository	2007	2007	Females	50	64	Unknown	Mixed/both		480	people	0.0120377
International Centre for Eye Health (ICEH). Vietnam - Ha Tay Rapid Assessment of Avoidable Blindness 2007. Grootebroek, Netherlands: RAAB Repository	Viet Nam	Age-related macular degeneration				RAAB Repository	2007	2007	Males	50	64	Unknown	Mixed/both		387	people	0.0121305
International Centre for Eye Health (ICEH). Vietnam - Ha Tay Rapid Assessment of Avoidable Blindness 2007. Grootebroek, Netherlands: RAAB Repository	Viet Nam	Age-related macular degeneration				RAAB Repository	2007	2007	Females	65	79	Unknown	Mixed/both		415	people	0.012096
International Centre for Eye Health (ICEH). Vietnam - Ha Tay Rapid Assessment of Avoidable Blindness 2007. Grootebroek, Netherlands: RAAB Repository	Viet Nam	Age-related macular degeneration				RAAB Repository	2007	2007	Males	65	79	Unknown	Mixed/both		249	people	0.0124991
International Centre for Eye Health (ICEH). Vietnam - Ha Tay Rapid Assessment of Avoidable Blindness 2007. Grootebroek, Netherlands: RAAB Repository	Viet Nam	Age-related macular degeneration				RAAB Repository	2007	2007	Females	80	99	Unknown	Mixed/both		157	people	0.0134052
International Centre for Eye Health (ICEH). Vietnam - Ha Tay Rapid Assessment of Avoidable Blindness 2007. Grootebroek, Netherlands: RAAB Repository	Viet Nam	Age-related macular degeneration				RAAB Repository	2007	2007	Males	80	99	Unknown	Mixed/both		61	people	0.0199707
International Centre for Eye Health (ICEH). Vietnam - Hai Phong Rapid Assessment of Avoidable Blindness 2007. Grootebroek, Netherlands: RAAB Repository	Viet Nam	Age-related macular degeneration				RAAB Repository	2007	2007	Females	50	64	Unknown	Mixed/both		543	people	0.0119998
International Centre for Eye Health (ICEH). Vietnam - Hai Phong Rapid Assessment of Avoidable Blindness 2007. Grootebroek, Netherlands: RAAB Repository	Viet Nam	Age-related macular degeneration				RAAB Repository	2007	2007	Males	50	64	Unknown	Mixed/both		342	people	0.0122044
International Centre for Eye Health (ICEH). Vietnam - Hai Phong Rapid Assessment of Avoidable Blindness 2007. Grootebroek, Netherlands: RAAB Repository	Viet Nam	Age-related macular degeneration				RAAB Repository	2007	2007	Females	65	79	Unknown	Mixed/both		383	people	0.0121361
International Centre for Eye Health (ICEH). Vietnam - Hai Phong Rapid Assessment of Avoidable Blindness 2007. Grootebroek, Netherlands: RAAB Repository	Viet Nam	Age-related macular degeneration				RAAB Repository	2007	2007	Males	65	79	Unknown	Mixed/both		258	people	0.0124565
International Centre for Eye Health (ICEH). Vietnam - Hai Phong Rapid Assessment of Avoidable Blindness 2007. Grootebroek, Netherlands: RAAB Repository	Viet Nam	Age-related macular degeneration				RAAB Repository	2007	2007	Females	80	99	Unknown	Mixed/both		142	people	0.0137246
International Centre for Eye Health (ICEH). Vietnam - Hai Phong Rapid Assessment of Avoidable Blindness 2007. Grootebroek, Netherlands: RAAB Repository	Viet Nam	Age-related macular degeneration				RAAB Repository	2007	2007	Males	80	99	Unknown	Mixed/both		50	people	0.0229103
International Centre for Eye Health (ICEH). Vietnam - Ho Chi Minh Rapid Assessment of Avoidable Blindness 2007. Grootebroek, Netherlands: RAAB Repository	Viet Nam	Age-related macular degeneration				RAAB Repository	2007	2007	Females	50	64	Unknown	Mixed/both		638	people	0.0119623
International Centre for Eye Health (ICEH). Vietnam - Ho Chi Minh Rapid Assessment of Avoidable Blindness 2007. Grootebroek, Netherlands: RAAB Repository	Viet Nam	Age-related macular degeneration				RAAB Repository	2007	2007	Males	50	64	Unknown	Mixed/both		339	people	0.0122104
International Centre for Eye Health (ICEH). Vietnam - Ho Chi Minh Rapid Assessment of Avoidable Blindness 2007. Grootebroek, Netherlands: RAAB Repository	Viet Nam	Age-related macular degeneration				RAAB Repository	2007	2007	Females	65	79	Unknown	Mixed/both		430	people	0.0120802
International Centre for Eye Health (ICEH). Vietnam - Ho Chi Minh Rapid Assessment of Avoidable Blindness 2007. Grootebroek, Netherlands: RAAB Repository	Viet Nam	Age-related macular degeneration				RAAB Repository	2007	2007	Males	65	79	Unknown	Mixed/both		201	people	0.0128261
International Centre for Eye Health (ICEH). Vietnam - Ho Chi Minh Rapid Assessment of Avoidable Blindness 2007. Grootebroek, Netherlands: RAAB Repository	Viet Nam	Age-related macular degeneration				RAAB Repository	2007	2007	Females	80	99	Unknown	Mixed/both		104	people	0.0151502
International Centre for Eye Health (ICEH). Vietnam - Ho Chi Minh Rapid Assessment of Avoidable Blindness 2007. Grootebroek, Netherlands: RAAB Repository	Viet Nam	Age-related macular degeneration				RAAB Repository	2007	2007	Males	80	99	Unknown	Mixed/both		53	people	0.0219687
International Centre for Eye Health (ICEH). Vietnam - Hue Rapid Assessment of Avoidable Blindness 2007. Grootebroek, Netherlands: RAAB Repository	Viet Nam	Age-related macular degeneration				RAAB Repository	2007	2007	Females	50	99	Unknown	Mixed/both		1096	people	0.0118969
International Centre for Eye Health (ICEH). Vietnam - Lao Cai Rapid Assessment of Avoidable Blindness 2007. Grootebroek, Netherlands: RAAB Repository	Viet Nam	Age-related macular degeneration				RAAB Repository	2007	2007	Females	50	64	Unknown	Mixed/both		555	people	0.0119939
International Centre for Eye Health (ICEH). Vietnam - Lao Cai Rapid Assessment of Avoidable Blindness 2007. Grootebroek, Netherlands: RAAB Repository	Viet Nam	Age-related macular degeneration				RAAB Repository	2007	2007	Males	50	64	Unknown	Mixed/both		435	people	0.0120753
International Centre for Eye Health (ICEH). Vietnam - Lao Cai Rapid Assessment of Avoidable Blindness 2007. Grootebroek, Netherlands: RAAB Repository	Viet Nam	Age-related macular degeneration				RAAB Repository	2007	2007	Females	65	79	Unknown	Mixed/both		346	people	0.00379396
International Centre for Eye Health (ICEH). Vietnam - Lao Cai Rapid Assessment of Avoidable Blindness 2007. Grootebroek, Netherlands: RAAB Repository	Viet Nam	Age-related macular degeneration				RAAB Repository	2007	2007	Males	65	79	Unknown	Mixed/both		232	people	0.0125928
International Centre for Eye Health (ICEH). Vietnam - Lao Cai Rapid Assessment of Avoidable Blindness 2007. Grootebroek, Netherlands: RAAB Repository	Viet Nam	Age-related macular degeneration				RAAB Repository	2007	2007	Females	80	99	Unknown	Mixed/both		77	people	0.0173987
International Centre for Eye Health (ICEH). Vietnam - Lao Cai Rapid Assessment of Avoidable Blindness 2007. Grootebroek, Netherlands: RAAB Repository	Viet Nam	Age-related macular degeneration				RAAB Repository	2007	2007	Males	80	99	Unknown	Mixed/both		48	people	0.0236127
International Centre for Eye Health (ICEH). Vietnam - Nghe An Rapid Assessment of Avoidable Blindness 2007. Grootebroek, Netherlands: RAAB Repository	Viet Nam	Age-related macular degeneration				RAAB Repository	2007	2007	Females	50	99	Unknown	Mixed/both		1090	people	0.0118973
International Centre for Eye Health (ICEH). Vietnam - Nghe An Rapid Assessment of Avoidable Blindness 2007. Grootebroek, Netherlands: RAAB Repository	Viet Nam	Age-related macular degeneration				RAAB Repository	2007	2007	Males	50	99	Unknown	Mixed/both		687	people	0.0119487
International Centre for Eye Health (ICEH). Vietnam - Thai Nguyen Rapid Assessment of Avoidable Blindness 2007. Grootebroek, Netherlands: RAAB Repository	Viet Nam	Age-related macular degeneration				RAAB Repository	2007	2007	Females	50	64	Unknown	Mixed/both		572	people	0.0119863
International Centre for Eye Health (ICEH). Vietnam - Thai Nguyen Rapid Assessment of Avoidable Blindness 2007. Grootebroek, Netherlands: RAAB Repository	Viet Nam	Age-related macular degeneration				RAAB Repository	2007	2007	Males	50	64	Unknown	Mixed/both		401	people	0.0121124
International Centre for Eye Health (ICEH). Vietnam - Thai Nguyen Rapid Assessment of Avoidable Blindness 2007. Grootebroek, Netherlands: RAAB Repository	Viet Nam	Age-related macular degeneration				RAAB Repository	2007	2007	Females	65	79	Unknown	Mixed/both		354	people	0.012182
International Centre for Eye Health (ICEH). Vietnam - Thai Nguyen Rapid Assessment of Avoidable Blindness 2007. Grootebroek, Netherlands: RAAB Repository	Viet Nam	Age-related macular degeneration				RAAB Repository	2007	2007	Males	65	79	Unknown	Mixed/both		227	people	0.0126244
International Centre for Eye Health (ICEH). Vietnam - Thai Nguyen Rapid Assessment of Avoidable Blindness 2007. Grootebroek, Netherlands: RAAB Repository	Viet Nam	Age-related macular degeneration				RAAB Repository	2007	2007	Females	80	99	Unknown	Mixed/both		124	people	0.0142547
International Centre for Eye Health (ICEH). Vietnam - Thai Nguyen Rapid Assessment of Avoidable Blindness 2007. Grootebroek, Netherlands: RAAB Repository	Viet Nam	Age-related macular degeneration				RAAB Repository	2007	2007	Males	80	99	Unknown	Mixed/both		44	people	0.0252348
International Centre for Eye Health (ICEH). Vietnam - Phu Tho Rapid Assessment of Avoidable Blindness 2007. Grootebroek, Netherlands: RAAB Repository	Viet Nam	Age-related macular degeneration				RAAB Repository	2007	2007	Females	50	64	Unknown	Mixed/both		517	people	0.0120137
International Centre for Eye Health (ICEH). Vietnam - Phu Tho Rapid Assessment of Avoidable Blindness 2007. Grootebroek, Netherlands: RAAB Repository	Viet Nam	Age-related macular degeneration				RAAB Repository	2007	2007	Males	50	64	Unknown	Mixed/both		326	people	0.0122382
International Centre for Eye Health (ICEH). Vietnam - Phu Tho Rapid Assessment of Avoidable Blindness 2007. Grootebroek, Netherlands: RAAB Repository	Viet Nam	Age-related macular degeneration				RAAB Repository	2007	2007	Females	65	79	Unknown	Mixed/both		406	people	0.0121063
International Centre for Eye Health (ICEH). Vietnam - Phu Tho Rapid Assessment of Avoidable Blindness 2007. Grootebroek, Netherlands: RAAB Repository	Viet Nam	Age-related macular degeneration				RAAB Repository	2007	2007	Males	65	79	Unknown	Mixed/both		257	people	0.012461
International Centre for Eye Health (ICEH). Vietnam - Phu Tho Rapid Assessment of Avoidable Blindness 2007. Grootebroek, Netherlands: RAAB Repository	Viet Nam	Age-related macular degeneration				RAAB Repository	2007	2007	Females	80	99	Unknown	Mixed/both		165	people	0.013267
International Centre for Eye Health (ICEH). Vietnam - Phu Tho Rapid Assessment of Avoidable Blindness 2007. Grootebroek, Netherlands: RAAB Repository	Viet Nam	Age-related macular degeneration				RAAB Repository	2007	2007	Males	80	99	Unknown	Mixed/both		78	people	0.0172797
International Centre for Eye Health (ICEH). Vietnam - Ninh Thuan Rapid Assessment of Avoidable Blindness 2007. Grootebroek, Netherlands: RAAB Repository	Viet Nam	Age-related macular degeneration				RAAB Repository	2007	2007	Females	50	64	Unknown	Mixed/both		587	people	0.0119802
International Centre for Eye Health (ICEH). Vietnam - Ninh Thuan Rapid Assessment of Avoidable Blindness 2007. Grootebroek, Netherlands: RAAB Repository	Viet Nam	Age-related macular degeneration				RAAB Repository	2007	2007	Males	50	64	Unknown	Mixed/both		378	people	0.0121432
International Centre for Eye Health (ICEH). Vietnam - Ninh Thuan Rapid Assessment of Avoidable Blindness 2007. Grootebroek, Netherlands: RAAB Repository	Viet Nam	Age-related macular degeneration				RAAB Repository	2007	2007	Females	65	79	Unknown	Mixed/both		410	people	0.0121017
International Centre for Eye Health (ICEH). Vietnam - Ninh Thuan Rapid Assessment of Avoidable Blindness 2007. Grootebroek, Netherlands: RAAB Repository	Viet Nam	Age-related macular degeneration				RAAB Repository	2007	2007	Males	65	79	Unknown	Mixed/both		265	people	0.0124263
International Centre for Eye Health (ICEH). Vietnam - Ninh Thuan Rapid Assessment of Avoidable Blindness 2007. Grootebroek, Netherlands: RAAB Repository	Viet Nam	Age-related macular degeneration				RAAB Repository	2007	2007	Females	80	99	Unknown	Mixed/both		101	people	0.0153258
International Centre for Eye Health (ICEH). Vietnam - Ninh Thuan Rapid Assessment of Avoidable Blindness 2007. Grootebroek, Netherlands: RAAB Repository	Viet Nam	Age-related macular degeneration				RAAB Repository	2007	2007	Males	80	99	Unknown	Mixed/both		59	people	0.0204114
International Centre for Eye Health (ICEH). Vietnam - Tien Giang Rapid Assessment of Avoidable Blindness 2007. Grootebroek, Netherlands: RAAB Repository	Viet Nam	Age-related macular degeneration				RAAB Repository	2007	2007	Females	50	64	Unknown	Mixed/both		555	people	0.0119939
International Centre for Eye Health (ICEH). Vietnam - Tien Giang Rapid Assessment of Avoidable Blindness 2007. Grootebroek, Netherlands: RAAB Repository	Viet Nam	Age-related macular degeneration				RAAB Repository	2007	2007	Males	50	64	Unknown	Mixed/both		441	people	0.0120696
International Centre for Eye Health (ICEH). Vietnam - Tien Giang Rapid Assessment of Avoidable Blindness 2007. Grootebroek, Netherlands: RAAB Repository	Viet Nam	Age-related macular degeneration				RAAB Repository	2007	2007	Females	65	79	Unknown	Mixed/both		322	people	0.0122474
International Centre for Eye Health (ICEH). Vietnam - Tien Giang Rapid Assessment of Avoidable Blindness 2007. Grootebroek, Netherlands: RAAB Repository	Viet Nam	Age-related macular degeneration				RAAB Repository	2007	2007	Males	65	79	Unknown	Mixed/both		191	people	0.0129252
International Centre for Eye Health (ICEH). Vietnam - Tien Giang Rapid Assessment of Avoidable Blindness 2007. Grootebroek, Netherlands: RAAB Repository	Viet Nam	Age-related macular degeneration				RAAB Repository	2007	2007	Females	80	99	Unknown	Mixed/both		102	people	0.0152658
International Centre for Eye Health (ICEH). Vietnam - Tien Giang Rapid Assessment of Avoidable Blindness 2007. Grootebroek, Netherlands: RAAB Repository	Viet Nam	Age-related macular degeneration				RAAB Repository	2007	2007	Males	80	99	Unknown	Mixed/both		53	people	0.0219687
International Centre for Eye Health (ICEH). Vietnam - Ba Ria-Vung Tau Rapid Assessment of Avoidable Blindness 2007. Grootebroek, Netherlands: RAAB Repository	Viet Nam	Age-related macular degeneration				RAAB Repository	2007	2007	Females	50	64	Unknown	Mixed/both		619	people	0.0119684
International Centre for Eye Health (ICEH). Vietnam - Ba Ria-Vung Tau Rapid Assessment of Avoidable Blindness 2007. Grootebroek, Netherlands: RAAB Repository	Viet Nam	Age-related macular degeneration				RAAB Repository	2007	2007	Males	50	64	Unknown	Mixed/both		452	people	0.0120598
International Centre for Eye Health (ICEH). Vietnam - Ba Ria-Vung Tau Rapid Assessment of Avoidable Blindness 2007. Grootebroek, Netherlands: RAAB Repository	Viet Nam	Age-related macular degeneration				RAAB Repository	2007	2007	Females	65	79	Unknown	Mixed/both		336	people	0.0122165
International Centre for Eye Health (ICEH). Vietnam - Ba Ria-Vung Tau Rapid Assessment of Avoidable Blindness 2007. Grootebroek, Netherlands: RAAB Repository	Viet Nam	Age-related macular degeneration				RAAB Repository	2007	2007	Males	65	79	Unknown	Mixed/both		234	people	0.0125808
International Centre for Eye Health (ICEH). Vietnam - Ba Ria-Vung Tau Rapid Assessment of Avoidable Blindness 2007. Grootebroek, Netherlands: RAAB Repository	Viet Nam	Age-related macular degeneration				RAAB Repository	2007	2007	Females	80	99	Unknown	Mixed/both		96	people	0.0156507
International Centre for Eye Health (ICEH). Vietnam - Ba Ria-Vung Tau Rapid Assessment of Avoidable Blindness 2007. Grootebroek, Netherlands: RAAB Repository	Viet Nam	Age-related macular degeneration				RAAB Repository	2007	2007	Males	80	99	Unknown	Mixed/both		59	people	0.0204114
Murthy GVS, Gupta SK, Bachani D, Jose R, John N, National Programme for Control of Blindness (India). Current estimates of blindness in India [Unpublished data]. Br J Ophthalmol. 2005; 89(3): 257-60	West Bengal, Urban	Age-related macular degeneration			Unpublished		1999	2001	Females	50	99	Representative for subnational location only	Urban		188	people	0.012958
Murthy GVS, Gupta SK, Bachani D, Jose R, John N, National Programme for Control of Blindness (India). Current estimates of blindness in India [Unpublished data]. Br J Ophthalmol. 2005; 89(3): 257-60	Himachal Pradesh, Urban	Age-related macular degeneration			Unpublished		1999	2001	Females	50	99	Representative for subnational location only	Urban		185	people	0.0129922
Murthy GVS, Gupta SK, Bachani D, Jose R, John N, National Programme for Control of Blindness (India). Current estimates of blindness in India [Unpublished data]. Br J Ophthalmol. 2005; 89(3): 257-60	Uttar Pradesh, Urban	Age-related macular degeneration			Unpublished		1999	2001	Females	50	99	Representative for subnational location only	Urban		229	people	0.0126115
Murthy GVS, Gupta SK, Bachani D, Jose R, John N, National Programme for Control of Blindness (India). Current estimates of blindness in India [Unpublished data]. Br J Ophthalmol. 2005; 89(3): 257-60	Odisha, Urban	Age-related macular degeneration			Unpublished		1999	2001	Males	50	99	Representative for subnational location only	Urban		218	people	0.0126864
Murthy GVS, Gupta SK, Bachani D, Jose R, John N, National Programme for Control of Blindness (India). Current estimates of blindness in India [Unpublished data]. Br J Ophthalmol. 2005; 89(3): 257-60	Karnataka, Urban	Age-related macular degeneration			Unpublished		1999	2001	Males	50	99	Representative for subnational location only	Urban		194	people	0.012894
Murthy GVS, Gupta SK, Bachani D, Jose R, John N, National Programme for Control of Blindness (India). Current estimates of blindness in India [Unpublished data]. Br J Ophthalmol. 2005; 89(3): 257-60	West Bengal, Urban	Age-related macular degeneration			Unpublished		1999	2001	Males	50	99	Representative for subnational location only	Urban		164	people	0.0132832
Murthy GVS, Gupta SK, Bachani D, Jose R, John N, National Programme for Control of Blindness (India). Current estimates of blindness in India [Unpublished data]. Br J Ophthalmol. 2005; 89(3): 257-60	Andhra Pradesh, Urban	Age-related macular degeneration			Unpublished		1999	2001	Males	50	99	Representative for subnational location only	Urban		204	people	0.012799
Murthy GVS, Gupta SK, Bachani D, Jose R, John N, National Programme for Control of Blindness (India). Current estimates of blindness in India [Unpublished data]. Br J Ophthalmol. 2005; 89(3): 257-60	Andhra Pradesh, Urban	Age-related macular degeneration			Unpublished		1999	2001	Females	50	99	Representative for subnational location only	Urban		274	people	0.0123907
Murthy GVS, Gupta SK, Bachani D, Jose R, John N, National Programme for Control of Blindness (India). Current estimates of blindness in India [Unpublished data]. Br J Ophthalmol. 2005; 89(3): 257-60	Odisha, Urban	Age-related macular degeneration			Unpublished		1999	2001	Females	50	99	Representative for subnational location only	Urban		220	people	0.012672
Murthy GVS, Gupta SK, Bachani D, Jose R, John N, National Programme for Control of Blindness (India). Current estimates of blindness in India [Unpublished data]. Br J Ophthalmol. 2005; 89(3): 257-60	Himachal Pradesh, Urban	Age-related macular degeneration			Unpublished		1999	2001	Males	50	99	Representative for subnational location only	Urban		184	people	0.013004
Murthy GVS, Gupta SK, Bachani D, Jose R, John N, National Programme for Control of Blindness (India). Current estimates of blindness in India [Unpublished data]. Br J Ophthalmol. 2005; 89(3): 257-60	Uttar Pradesh, Urban	Age-related macular degeneration			Unpublished		1999	2001	Males	50	99	Representative for subnational location only	Urban		227	people	0.0126244
Murthy GVS, Gupta SK, Bachani D, Jose R, John N, National Programme for Control of Blindness (India). Current estimates of blindness in India [Unpublished data]. Br J Ophthalmol. 2005; 89(3): 257-60	Rajasthan, Urban	Age-related macular degeneration			Unpublished		1999	2001	Females	50	99	Representative for subnational location only	Urban		299	people	0.0123077
Murthy GVS, Gupta SK, Bachani D, Jose R, John N, National Programme for Control of Blindness (India). Current estimates of blindness in India [Unpublished data]. Br J Ophthalmol. 2005; 89(3): 257-60	Tamil Nadu, Urban	Age-related macular degeneration			Unpublished		1999	2001	Females	50	99	Representative for subnational location only	Urban		384	people	0.0121347
Murthy GVS, Gupta SK, Bachani D, Jose R, John N, National Programme for Control of Blindness (India). Current estimates of blindness in India [Unpublished data]. Br J Ophthalmol. 2005; 89(3): 257-60	Kerala, Urban	Age-related macular degeneration			Unpublished		1999	2001	Males	50	99	Representative for subnational location only	Urban		336	people	0.0122165
Murthy GVS, Gupta SK, Bachani D, Jose R, John N, National Programme for Control of Blindness (India). Current estimates of blindness in India [Unpublished data]. Br J Ophthalmol. 2005; 89(3): 257-60	Gujarat, Urban	Age-related macular degeneration			Unpublished		1999	2001	Males	50	99	Representative for subnational location only	Urban		349	people	0.012191
Murthy GVS, Gupta SK, Bachani D, Jose R, John N, National Programme for Control of Blindness (India). Current estimates of blindness in India [Unpublished data]. Br J Ophthalmol. 2005; 89(3): 257-60	Chhattisgarh, Urban	Age-related macular degeneration			Unpublished		1999	2001	Females	50	99	Representative for subnational location only	Urban		405	people	0.0121075
Murthy GVS, Gupta SK, Bachani D, Jose R, John N, National Programme for Control of Blindness (India). Current estimates of blindness in India [Unpublished data]. Br J Ophthalmol. 2005; 89(3): 257-60	Madhya Pradesh, Urban	Age-related macular degeneration			Unpublished		1999	2001	Males	50	99	Representative for subnational location only	Urban		369	people	0.0121569
Murthy GVS, Gupta SK, Bachani D, Jose R, John N, National Programme for Control of Blindness (India). Current estimates of blindness in India [Unpublished data]. Br J Ophthalmol. 2005; 89(3): 257-60	Madhya Pradesh, Rural	Age-related macular degeneration			Unpublished		1999	2001	Males	50	99	Representative for subnational location only	Rural		1151	people	0.0118938
Murthy GVS, Gupta SK, Bachani D, Jose R, John N, National Programme for Control of Blindness (India). Current estimates of blindness in India [Unpublished data]. Br J Ophthalmol. 2005; 89(3): 257-60	Punjab, Urban	Age-related macular degeneration			Unpublished		1999	2001	Females	50	99	Representative for subnational location only	Urban		827	people	0.0119223
Murthy GVS, Gupta SK, Bachani D, Jose R, John N, National Programme for Control of Blindness (India). Current estimates of blindness in India [Unpublished data]. Br J Ophthalmol. 2005; 89(3): 257-60	West Bengal, Rural	Age-related macular degeneration			Unpublished		1999	2001	Males	50	99	Representative for subnational location only	Rural		1800	people	0.0118757
Murthy GVS, Gupta SK, Bachani D, Jose R, John N, National Programme for Control of Blindness (India). Current estimates of blindness in India [Unpublished data]. Br J Ophthalmol. 2005; 89(3): 257-60	Kerala, Rural	Age-related macular degeneration			Unpublished		1999	2001	Males	50	99	Representative for subnational location only	Rural		1978	people	0.0118736
Murthy GVS, Gupta SK, Bachani D, Jose R, John N, National Programme for Control of Blindness (India). Current estimates of blindness in India [Unpublished data]. Br J Ophthalmol. 2005; 89(3): 257-60	India	Age-related macular degeneration			Unpublished		1999	2001	Females	80	99	Representative for subnational location only	Mixed/both		1505	people	0.00251842
Murthy GVS, Gupta SK, Bachani D, Jose R, John N, National Programme for Control of Blindness (India). Current estimates of blindness in India [Unpublished data]. Br J Ophthalmol. 2005; 89(3): 257-60	India	Age-related macular degeneration			Unpublished		1999	2001	Females	75	79	Representative for subnational location only	Mixed/both		1289	people	0.00206235
Murthy GVS, Gupta SK, Bachani D, Jose R, John N, National Programme for Control of Blindness (India). Current estimates of blindness in India [Unpublished data]. Br J Ophthalmol. 2005; 89(3): 257-60	India	Age-related macular degeneration			Unpublished		1999	2001	Males	80	99	Representative for subnational location only	Mixed/both		1429	people	0.00228819
Murthy GVS, Gupta SK, Bachani D, Jose R, John N, National Programme for Control of Blindness (India). Current estimates of blindness in India [Unpublished data]. Br J Ophthalmol. 2005; 89(3): 257-60	India	Age-related macular degeneration			Unpublished		1999	2001	Males	75	79	Representative for subnational location only	Mixed/both		1454	people	0.0118824
Murthy GVS, Gupta SK, Bachani D, Jose R, John N, National Programme for Control of Blindness (India). Current estimates of blindness in India [Unpublished data]. Br J Ophthalmol. 2005; 89(3): 257-60	India	Age-related macular degeneration			Unpublished		1999	2001	Males	70	74	Representative for subnational location only	Mixed/both		3367	people	0.000972642
Murthy GVS, Gupta SK, Bachani D, Jose R, John N, National Programme for Control of Blindness (India). Current estimates of blindness in India [Unpublished data]. Br J Ophthalmol. 2005; 89(3): 257-60	India	Age-related macular degeneration			Unpublished		1999	2001	Females	70	74	Representative for subnational location only	Mixed/both		3056	people	0.000975927
Murthy GVS, Gupta SK, Bachani D, Jose R, John N, National Programme for Control of Blindness (India). Current estimates of blindness in India [Unpublished data]. Br J Ophthalmol. 2005; 89(3): 257-60	India	Age-related macular degeneration			Unpublished		1999	2001	Males	65	69	Representative for subnational location only	Mixed/both		4318	people	0.000575811
Murthy GVS, Gupta SK, Bachani D, Jose R, John N, National Programme for Control of Blindness (India). Current estimates of blindness in India [Unpublished data]. Br J Ophthalmol. 2005; 89(3): 257-60	India	Age-related macular degeneration			Unpublished		1999	2001	Females	65	69	Representative for subnational location only	Mixed/both		4498	people	0.000628457
Murthy GVS, Gupta SK, Bachani D, Jose R, John N, National Programme for Control of Blindness (India). Current estimates of blindness in India [Unpublished data]. Br J Ophthalmol. 2005; 89(3): 257-60	India	Age-related macular degeneration			Unpublished		1999	2001	Males	60	64	Representative for subnational location only	Mixed/both		6121	people	0.00037555
Murthy GVS, Gupta SK, Bachani D, Jose R, John N, National Programme for Control of Blindness (India). Current estimates of blindness in India [Unpublished data]. Br J Ophthalmol. 2005; 89(3): 257-60	India	Age-related macular degeneration			Unpublished		1999	2001	Males	55	59	Representative for subnational location only	Mixed/both		6119	people	0.000305604
Murthy GVS, Gupta SK, Bachani D, Jose R, John N, National Programme for Control of Blindness (India). Current estimates of blindness in India [Unpublished data]. Br J Ophthalmol. 2005; 89(3): 257-60	India	Age-related macular degeneration			Unpublished		1999	2001	Females	60	64	Representative for subnational location only	Mixed/both		6529	people	0.000286415
Murthy GVS, Gupta SK, Bachani D, Jose R, John N, National Programme for Control of Blindness (India). Current estimates of blindness in India [Unpublished data]. Br J Ophthalmol. 2005; 89(3): 257-60	India	Age-related macular degeneration			Unpublished		1999	2001	Males	50	54	Representative for subnational location only	Mixed/both		7205	people	0.011864
Murthy GVS, Gupta SK, Bachani D, Jose R, John N, National Programme for Control of Blindness (India). Current estimates of blindness in India [Unpublished data]. Br J Ophthalmol. 2005; 89(3): 257-60	India	Age-related macular degeneration			Unpublished		1999	2001	Females	55	59	Representative for subnational location only	Mixed/both		6688	people	0.000398048
Murthy GVS, Gupta SK, Bachani D, Jose R, John N, National Programme for Control of Blindness (India). Current estimates of blindness in India [Unpublished data]. Br J Ophthalmol. 2005; 89(3): 257-60	India	Age-related macular degeneration			Unpublished		1999	2001	Females	50	54	Representative for subnational location only	Mixed/both		9854	people	0.000270187
Neena J, Rachel J, Praveen V, Murthy GVS. Rapid Assessment of Avoidable Blindness in India [Unpublished data]. PLoS One. 2008; 3(8): e2867	Bihar, Urban	Age-related macular degeneration			Unpublished		2007	2007	Females	50	99	Representative for subnational location only	Urban		216	people	0.0127012
Neena J, Rachel J, Praveen V, Murthy GVS. Rapid Assessment of Avoidable Blindness in India [Unpublished data]. PLoS One. 2008; 3(8): e2867	Karnataka, Urban	Age-related macular degeneration			Unpublished		2007	2007	Females	50	99	Representative for subnational location only	Urban		323	people	0.0122451
Neena J, Rachel J, Praveen V, Murthy GVS. Rapid Assessment of Avoidable Blindness in India [Unpublished data]. PLoS One. 2008; 3(8): e2867	Himachal Pradesh, Urban	Age-related macular degeneration			Unpublished		2007	2007	Males	50	99	Representative for subnational location only	Urban		316	people	0.0122619
Neena J, Rachel J, Praveen V, Murthy GVS. Rapid Assessment of Avoidable Blindness in India [Unpublished data]. PLoS One. 2008; 3(8): e2867	Karnataka, Urban	Age-related macular degeneration			Unpublished		2007	2007	Males	50	99	Representative for subnational location only	Urban		177	people	0.0130916
Neena J, Rachel J, Praveen V, Murthy GVS. Rapid Assessment of Avoidable Blindness in India [Unpublished data]. PLoS One. 2008; 3(8): e2867	Gujarat, Urban	Age-related macular degeneration			Unpublished		2007	2007	Males	50	99	Representative for subnational location only	Urban		232	people	0.0125928
Neena J, Rachel J, Praveen V, Murthy GVS. Rapid Assessment of Avoidable Blindness in India [Unpublished data]. PLoS One. 2008; 3(8): e2867	Uttar Pradesh, Urban	Age-related macular degeneration			Unpublished		2007	2007	Males	50	99	Representative for subnational location only	Urban		218	people	0.0126864
Neena J, Rachel J, Praveen V, Murthy GVS. Rapid Assessment of Avoidable Blindness in India [Unpublished data]. PLoS One. 2008; 3(8): e2867	Punjab, Urban	Age-related macular degeneration			Unpublished		2007	2007	Females	50	99	Representative for subnational location only	Urban		266	people	0.0124222
Neena J, Rachel J, Praveen V, Murthy GVS. Rapid Assessment of Avoidable Blindness in India [Unpublished data]. PLoS One. 2008; 3(8): e2867	Uttar Pradesh, Urban	Age-related macular degeneration			Unpublished		2007	2007	Females	50	99	Representative for subnational location only	Urban		279	people	0.0123723
Neena J, Rachel J, Praveen V, Murthy GVS. Rapid Assessment of Avoidable Blindness in India [Unpublished data]. PLoS One. 2008; 3(8): e2867	Andhra Pradesh, Urban	Age-related macular degeneration			Unpublished		2007	2007	Females	50	99	Representative for subnational location only	Urban		326	people	0.0122382
Neena J, Rachel J, Praveen V, Murthy GVS. Rapid Assessment of Avoidable Blindness in India [Unpublished data]. PLoS One. 2008; 3(8): e2867	Andhra Pradesh, Urban	Age-related macular degeneration			Unpublished		2007	2007	Males	50	99	Representative for subnational location only	Urban		185	people	0.0129922
Neena J, Rachel J, Praveen V, Murthy GVS. Rapid Assessment of Avoidable Blindness in India [Unpublished data]. PLoS One. 2008; 3(8): e2867	Chhattisgarh, Urban	Age-related macular degeneration			Unpublished		2007	2007	Males	50	99	Representative for subnational location only	Urban		220	people	0.012672
Neena J, Rachel J, Praveen V, Murthy GVS. Rapid Assessment of Avoidable Blindness in India [Unpublished data]. PLoS One. 2008; 3(8): e2867	Odisha, Urban	Age-related macular degeneration			Unpublished		2007	2007	Females	50	99	Representative for subnational location only	Urban		307	people	0.0122852
Neena J, Rachel J, Praveen V, Murthy GVS. Rapid Assessment of Avoidable Blindness in India [Unpublished data]. PLoS One. 2008; 3(8): e2867	West Bengal, Urban	Age-related macular degeneration			Unpublished		2007	2007	Females	50	99	Representative for subnational location only	Urban		270	people	0.0124061
Neena J, Rachel J, Praveen V, Murthy GVS. Rapid Assessment of Avoidable Blindness in India [Unpublished data]. PLoS One. 2008; 3(8): e2867	Himachal Pradesh, Urban	Age-related macular degeneration			Unpublished		2007	2007	Females	50	99	Representative for subnational location only	Urban		180	people	0.0130529
Neena J, Rachel J, Praveen V, Murthy GVS. Rapid Assessment of Avoidable Blindness in India [Unpublished data]. PLoS One. 2008; 3(8): e2867	Gujarat, Urban	Age-related macular degeneration			Unpublished		2007	2007	Females	50	99	Representative for subnational location only	Urban		306	people	0.0122879
Neena J, Rachel J, Praveen V, Murthy GVS. Rapid Assessment of Avoidable Blindness in India [Unpublished data]. PLoS One. 2008; 3(8): e2867	Madhya Pradesh, Urban	Age-related macular degeneration			Unpublished		2007	2007	Females	50	99	Representative for subnational location only	Urban		255	people	0.0124702
Neena J, Rachel J, Praveen V, Murthy GVS. Rapid Assessment of Avoidable Blindness in India [Unpublished data]. PLoS One. 2008; 3(8): e2867	West Bengal, Urban	Age-related macular degeneration			Unpublished		2007	2007	Males	50	99	Representative for subnational location only	Urban		214	people	0.0127164
Neena J, Rachel J, Praveen V, Murthy GVS. Rapid Assessment of Avoidable Blindness in India [Unpublished data]. PLoS One. 2008; 3(8): e2867	Punjab, Urban	Age-related macular degeneration			Unpublished		2007	2007	Males	50	99	Representative for subnational location only	Urban		237	people	0.0125632
Neena J, Rachel J, Praveen V, Murthy GVS. Rapid Assessment of Avoidable Blindness in India [Unpublished data]. PLoS One. 2008; 3(8): e2867	Chhattisgarh, Urban	Age-related macular degeneration			Unpublished		2007	2007	Females	50	99	Representative for subnational location only	Urban		306	people	0.0122879
Neena J, Rachel J, Praveen V, Murthy GVS. Rapid Assessment of Avoidable Blindness in India [Unpublished data]. PLoS One. 2008; 3(8): e2867	Maharashtra, Urban	Age-related macular degeneration			Unpublished		2007	2007	Males	50	99	Representative for subnational location only	Urban		176	people	0.013105
Neena J, Rachel J, Praveen V, Murthy GVS. Rapid Assessment of Avoidable Blindness in India [Unpublished data]. PLoS One. 2008; 3(8): e2867	Odisha, Urban	Age-related macular degeneration			Unpublished		2007	2007	Males	50	99	Representative for subnational location only	Urban		206	people	0.0127815
Neena J, Rachel J, Praveen V, Murthy GVS. Rapid Assessment of Avoidable Blindness in India [Unpublished data]. PLoS One. 2008; 3(8): e2867	Tamil Nadu, Urban	Age-related macular degeneration			Unpublished		2007	2007	Females	50	99	Representative for subnational location only	Urban		287	people	0.0123449
Neena J, Rachel J, Praveen V, Murthy GVS. Rapid Assessment of Avoidable Blindness in India [Unpublished data]. PLoS One. 2008; 3(8): e2867	Rajasthan, Urban	Age-related macular degeneration			Unpublished		2007	2007	Males	50	99	Representative for subnational location only	Urban		209	people	0.0127563
Neena J, Rachel J, Praveen V, Murthy GVS. Rapid Assessment of Avoidable Blindness in India [Unpublished data]. PLoS One. 2008; 3(8): e2867	Bihar, Urban	Age-related macular degeneration			Unpublished		2007	2007	Males	50	99	Representative for subnational location only	Urban		206	people	0.0127815
Neena J, Rachel J, Praveen V, Murthy GVS. Rapid Assessment of Avoidable Blindness in India [Unpublished data]. PLoS One. 2008; 3(8): e2867	Kerala, Urban	Age-related macular degeneration			Unpublished		2007	2007	Males	50	99	Representative for subnational location only	Urban		212	people	0.012732
Neena J, Rachel J, Praveen V, Murthy GVS. Rapid Assessment of Avoidable Blindness in India [Unpublished data]. PLoS One. 2008; 3(8): e2867	Chhattisgarh, Rural	Age-related macular degeneration			Unpublished		2007	2007	Males	50	99	Representative for subnational location only	Rural		930	people	0.01191
Neena J, Rachel J, Praveen V, Murthy GVS. Rapid Assessment of Avoidable Blindness in India [Unpublished data]. PLoS One. 2008; 3(8): e2867	Tamil Nadu, Urban	Age-related macular degeneration			Unpublished		2007	2007	Males	50	99	Representative for subnational location only	Urban		203	people	0.0128079
Neena J, Rachel J, Praveen V, Murthy GVS. Rapid Assessment of Avoidable Blindness in India [Unpublished data]. PLoS One. 2008; 3(8): e2867	Kerala, Urban	Age-related macular degeneration			Unpublished		2007	2007	Females	50	99	Representative for subnational location only	Urban		278	people	0.0123759
Neena J, Rachel J, Praveen V, Murthy GVS. Rapid Assessment of Avoidable Blindness in India [Unpublished data]. PLoS One. 2008; 3(8): e2867	Uttar Pradesh, Urban	Age-related macular degeneration			Unpublished		2007	2007	Females	50	99	Representative for subnational location only	Urban		573	people	0.0119859
Neena J, Rachel J, Praveen V, Murthy GVS. Rapid Assessment of Avoidable Blindness in India [Unpublished data]. PLoS One. 2008; 3(8): e2867	Gujarat, Urban	Age-related macular degeneration			Unpublished		2007	2007	Males	50	99	Representative for subnational location only	Urban		537	people	0.0120028
Neena J, Rachel J, Praveen V, Murthy GVS. Rapid Assessment of Avoidable Blindness in India [Unpublished data]. PLoS One. 2008; 3(8): e2867	Madhya Pradesh, Rural	Age-related macular degeneration			Unpublished		2007	2007	Males	50	99	Representative for subnational location only	Rural		996	people	0.011904
Neena J, Rachel J, Praveen V, Murthy GVS. Rapid Assessment of Avoidable Blindness in India [Unpublished data]. PLoS One. 2008; 3(8): e2867	Uttar Pradesh, Urban	Age-related macular degeneration			Unpublished		2007	2007	Males	50	99	Representative for subnational location only	Urban		459	people	0.0120539
Neena J, Rachel J, Praveen V, Murthy GVS. Rapid Assessment of Avoidable Blindness in India [Unpublished data]. PLoS One. 2008; 3(8): e2867	Himachal Pradesh, Rural	Age-related macular degeneration			Unpublished		2007	2007	Females	50	99	Representative for subnational location only	Rural		949	people	0.0119081
Neena J, Rachel J, Praveen V, Murthy GVS. Rapid Assessment of Avoidable Blindness in India [Unpublished data]. PLoS One. 2008; 3(8): e2867	Uttar Pradesh, Rural	Age-related macular degeneration			Unpublished		2007	2007	Males	50	99	Representative for subnational location only	Rural		561	people	0.0119912
Neena J, Rachel J, Praveen V, Murthy GVS. Rapid Assessment of Avoidable Blindness in India [Unpublished data]. PLoS One. 2008; 3(8): e2867	West Bengal, Rural	Age-related macular degeneration			Unpublished		2007	2007	Males	50	99	Representative for subnational location only	Rural		868	people	0.0119169
Neena J, Rachel J, Praveen V, Murthy GVS. Rapid Assessment of Avoidable Blindness in India [Unpublished data]. PLoS One. 2008; 3(8): e2867	Karnataka, Rural	Age-related macular degeneration			Unpublished		2007	2007	Males	50	99	Representative for subnational location only	Rural		767	people	0.0119319
Neena J, Rachel J, Praveen V, Murthy GVS. Rapid Assessment of Avoidable Blindness in India [Unpublished data]. PLoS One. 2008; 3(8): e2867	West Bengal, Rural	Age-related macular degeneration			Unpublished		2007	2007	Females	50	99	Representative for subnational location only	Rural		1121	people	0.0118954
Neena J, Rachel J, Praveen V, Murthy GVS. Rapid Assessment of Avoidable Blindness in India [Unpublished data]. PLoS One. 2008; 3(8): e2867	Maharashtra, Rural	Age-related macular degeneration			Unpublished		2007	2007	Females	50	99	Representative for subnational location only	Rural		1199	people	0.0118914
Neena J, Rachel J, Praveen V, Murthy GVS. Rapid Assessment of Avoidable Blindness in India [Unpublished data]. PLoS One. 2008; 3(8): e2867	Uttar Pradesh, Rural	Age-related macular degeneration			Unpublished		2007	2007	Females	50	99	Representative for subnational location only	Rural		859	people	0.011918
Neena J, Rachel J, Praveen V, Murthy GVS. Rapid Assessment of Avoidable Blindness in India [Unpublished data]. PLoS One. 2008; 3(8): e2867	Odisha, Rural	Age-related macular degeneration			Unpublished		2007	2007	Females	50	99	Representative for subnational location only	Rural		1212	people	0.0118908
Neena J, Rachel J, Praveen V, Murthy GVS. Rapid Assessment of Avoidable Blindness in India [Unpublished data]. PLoS One. 2008; 3(8): e2867	Punjab, Rural	Age-related macular degeneration			Unpublished		2007	2007	Females	50	99	Representative for subnational location only	Rural		868	people	0.0119169
Neena J, Rachel J, Praveen V, Murthy GVS. Rapid Assessment of Avoidable Blindness in India [Unpublished data]. PLoS One. 2008; 3(8): e2867	Karnataka, Rural	Age-related macular degeneration			Unpublished		2007	2007	Females	50	99	Representative for subnational location only	Rural		1221	people	0.0118904
Neena J, Rachel J, Praveen V, Murthy GVS. Rapid Assessment of Avoidable Blindness in India [Unpublished data]. PLoS One. 2008; 3(8): e2867	Kerala, Rural	Age-related macular degeneration			Unpublished		2007	2007	Males	50	99	Representative for subnational location only	Rural		792	people	0.0119276
Neena J, Rachel J, Praveen V, Murthy GVS. Rapid Assessment of Avoidable Blindness in India [Unpublished data]. PLoS One. 2008; 3(8): e2867	Gujarat, Rural	Age-related macular degeneration			Unpublished		2007	2007	Females	50	99	Representative for subnational location only	Rural		1178	people	0.0118924
Neena J, Rachel J, Praveen V, Murthy GVS. Rapid Assessment of Avoidable Blindness in India [Unpublished data]. PLoS One. 2008; 3(8): e2867	Andhra Pradesh, Rural	Age-related macular degeneration			Unpublished		2007	2007	Females	50	99	Representative for subnational location only	Rural		1147	people	0.011894
Neena J, Rachel J, Praveen V, Murthy GVS. Rapid Assessment of Avoidable Blindness in India [Unpublished data]. PLoS One. 2008; 3(8): e2867	Rajasthan, Rural	Age-related macular degeneration			Unpublished		2007	2007	Females	50	99	Representative for subnational location only	Rural		1086	people	0.0118975
Neena J, Rachel J, Praveen V, Murthy GVS. Rapid Assessment of Avoidable Blindness in India [Unpublished data]. PLoS One. 2008; 3(8): e2867	Uttar Pradesh, Rural	Age-related macular degeneration			Unpublished		2007	2007	Females	50	99	Representative for subnational location only	Rural		1061	people	0.0118992
Neena J, Rachel J, Praveen V, Murthy GVS. Rapid Assessment of Avoidable Blindness in India [Unpublished data]. PLoS One. 2008; 3(8): e2867	Tamil Nadu, Rural	Age-related macular degeneration			Unpublished		2007	2007	Males	50	99	Representative for subnational location only	Rural		906	people	0.0119125
Neena J, Rachel J, Praveen V, Murthy GVS. Rapid Assessment of Avoidable Blindness in India [Unpublished data]. PLoS One. 2008; 3(8): e2867	Odisha, Rural	Age-related macular degeneration			Unpublished		2007	2007	Males	50	99	Representative for subnational location only	Rural		816	people	0.0119239
Neena J, Rachel J, Praveen V, Murthy GVS. Rapid Assessment of Avoidable Blindness in India [Unpublished data]. PLoS One. 2008; 3(8): e2867	Himachal Pradesh, Rural	Age-related macular degeneration			Unpublished		2007	2007	Males	50	99	Representative for subnational location only	Rural		1088	people	0.0118974
Neena J, Rachel J, Praveen V, Murthy GVS. Rapid Assessment of Avoidable Blindness in India [Unpublished data]. PLoS One. 2008; 3(8): e2867	Bihar, Rural	Age-related macular degeneration			Unpublished		2007	2007	Females	50	99	Representative for subnational location only	Rural		1089	people	0.0118973
Neena J, Rachel J, Praveen V, Murthy GVS. Rapid Assessment of Avoidable Blindness in India [Unpublished data]. PLoS One. 2008; 3(8): e2867	Andhra Pradesh, Rural	Age-related macular degeneration			Unpublished		2007	2007	Males	50	99	Representative for subnational location only	Rural		920	people	0.011911
Neena J, Rachel J, Praveen V, Murthy GVS. Rapid Assessment of Avoidable Blindness in India [Unpublished data]. PLoS One. 2008; 3(8): e2867	Punjab, Rural	Age-related macular degeneration			Unpublished		2007	2007	Males	50	99	Representative for subnational location only	Rural		1175	people	0.0118925
Neena J, Rachel J, Praveen V, Murthy GVS. Rapid Assessment of Avoidable Blindness in India [Unpublished data]. PLoS One. 2008; 3(8): e2867	Kerala, Rural	Age-related macular degeneration			Unpublished		2007	2007	Females	50	99	Representative for subnational location only	Rural		1193	people	0.0118917
Neena J, Rachel J, Praveen V, Murthy GVS. Rapid Assessment of Avoidable Blindness in India [Unpublished data]. PLoS One. 2008; 3(8): e2867	Bihar, Rural	Age-related macular degeneration			Unpublished		2007	2007	Males	50	99	Representative for subnational location only	Rural		1135	people	0.0118946
Neena J, Rachel J, Praveen V, Murthy GVS. Rapid Assessment of Avoidable Blindness in India [Unpublished data]. PLoS One. 2008; 3(8): e2867	India	Age-related macular degeneration			Unpublished		2007	2007	Females	75	79	Representative for subnational location only	Mixed/both		977	people	0.00214215
Neena J, Rachel J, Praveen V, Murthy GVS. Rapid Assessment of Avoidable Blindness in India [Unpublished data]. PLoS One. 2008; 3(8): e2867	India	Age-related macular degeneration			Unpublished		2007	2007	Females	80	99	Representative for subnational location only	Mixed/both		1103	people	0.00146388
Neena J, Rachel J, Praveen V, Murthy GVS. Rapid Assessment of Avoidable Blindness in India [Unpublished data]. PLoS One. 2008; 3(8): e2867	India	Age-related macular degeneration			Unpublished		2007	2007	Males	80	99	Representative for subnational location only	Mixed/both		960	people	0.00168184
Neena J, Rachel J, Praveen V, Murthy GVS. Rapid Assessment of Avoidable Blindness in India [Unpublished data]. PLoS One. 2008; 3(8): e2867	India	Age-related macular degeneration			Unpublished		2007	2007	Males	75	79	Representative for subnational location only	Mixed/both		1118	people	0.00117447
Neena J, Rachel J, Praveen V, Murthy GVS. Rapid Assessment of Avoidable Blindness in India [Unpublished data]. PLoS One. 2008; 3(8): e2867	India	Age-related macular degeneration			Unpublished		2007	2007	Females	65	69	Representative for subnational location only	Mixed/both		3286	people	0.000491502
Neena J, Rachel J, Praveen V, Murthy GVS. Rapid Assessment of Avoidable Blindness in India [Unpublished data]. PLoS One. 2008; 3(8): e2867	India	Age-related macular degeneration			Unpublished		2007	2007	Males	70	74	Representative for subnational location only	Mixed/both		2587	people	0.000722717
Neena J, Rachel J, Praveen V, Murthy GVS. Rapid Assessment of Avoidable Blindness in India [Unpublished data]. PLoS One. 2008; 3(8): e2867	India	Age-related macular degeneration			Unpublished		2007	2007	Females	70	74	Representative for subnational location only	Mixed/both		2466	people	0.000654908
Neena J, Rachel J, Praveen V, Murthy GVS. Rapid Assessment of Avoidable Blindness in India [Unpublished data]. PLoS One. 2008; 3(8): e2867	India	Age-related macular degeneration			Unpublished		2007	2007	Males	50	54	Representative for subnational location only	Mixed/both		4268	people	0.0118655
Neena J, Rachel J, Praveen V, Murthy GVS. Rapid Assessment of Avoidable Blindness in India [Unpublished data]. PLoS One. 2008; 3(8): e2867	India	Age-related macular degeneration			Unpublished		2007	2007	Males	65	69	Representative for subnational location only	Mixed/both		3026	people	0.0118677
Neena J, Rachel J, Praveen V, Murthy GVS. Rapid Assessment of Avoidable Blindness in India [Unpublished data]. PLoS One. 2008; 3(8): e2867	India	Age-related macular degeneration			Unpublished		2007	2007	Females	55	59	Representative for subnational location only	Mixed/both		5375	people	0.0118647
Neena J, Rachel J, Praveen V, Murthy GVS. Rapid Assessment of Avoidable Blindness in India [Unpublished data]. PLoS One. 2008; 3(8): e2867	India	Age-related macular degeneration			Unpublished		2007	2007	Males	60	64	Representative for subnational location only	Mixed/both		3982	people	0.0118658
Neena J, Rachel J, Praveen V, Murthy GVS. Rapid Assessment of Avoidable Blindness in India [Unpublished data]. PLoS One. 2008; 3(8): e2867	India	Age-related macular degeneration			Unpublished		2007	2007	Males	55	59	Representative for subnational location only	Mixed/both		4390	people	0.0118654
Neena J, Rachel J, Praveen V, Murthy GVS. Rapid Assessment of Avoidable Blindness in India [Unpublished data]. PLoS One. 2008; 3(8): e2867	India	Age-related macular degeneration			Unpublished		2007	2007	Females	60	64	Representative for subnational location only	Mixed/both		5054	people	0.000369992
Neena J, Rachel J, Praveen V, Murthy GVS. Rapid Assessment of Avoidable Blindness in India [Unpublished data]. PLoS One. 2008; 3(8): e2867	India	Age-related macular degeneration			Unpublished		2007	2007	Females	50	54	Representative for subnational location only	Mixed/both		6585	people	0.0118642
All India Institute of Medical Sciences, New Delhi (AIIMS). India Multi-centric Collaborative Study on the Impact of Global Warming and Ultra Violet Radiation Exposure on Ocular Health in India 2013-2015	Andhra Pradesh, Rural	Age-related macular degeneration					2013	2015	Males	45	99	Representative for subnational location only	Rural		1117	people	0.0118957
All India Institute of Medical Sciences, New Delhi (AIIMS). India Multi-centric Collaborative Study on the Impact of Global Warming and Ultra Violet Radiation Exposure on Ocular Health in India 2013-2015	Andhra Pradesh, Urban	Age-related macular degeneration					2013	2015	Females	45	99	Representative for subnational location only	Urban		341	people	0.0122064
All India Institute of Medical Sciences, New Delhi (AIIMS). India Multi-centric Collaborative Study on the Impact of Global Warming and Ultra Violet Radiation Exposure on Ocular Health in India 2013-2015	Andhra Pradesh, Urban	Age-related macular degeneration					2013	2015	Males	45	99	Representative for subnational location only	Urban		239	people	0.0125519
All India Institute of Medical Sciences, New Delhi (AIIMS). India Multi-centric Collaborative Study on the Impact of Global Warming and Ultra Violet Radiation Exposure on Ocular Health in India 2013-2015	Andhra Pradesh, Rural	Age-related macular degeneration					2013	2015	Females	45	99	Representative for subnational location only	Rural		1277	people	0.0118881
International Centre for Eye Health (ICEH). China - Xinjiang Rapid Assessment of Avoidable Blindness 2015. Grootebroek, Netherlands: RAAB Repository	Xinjiang	Age-related macular degeneration				RAAB Repository	2015	2015	Females	50	64	Representative for subnational location only	Mixed/both		1335	people	0.011886
International Centre for Eye Health (ICEH). China - Xinjiang Rapid Assessment of Avoidable Blindness 2015. Grootebroek, Netherlands: RAAB Repository	Xinjiang	Age-related macular degeneration				RAAB Repository	2015	2015	Males	50	64	Representative for subnational location only	Mixed/both		1073	people	0.0118984
International Centre for Eye Health (ICEH). China - Xinjiang Rapid Assessment of Avoidable Blindness 2015. Grootebroek, Netherlands: RAAB Repository	Xinjiang	Age-related macular degeneration				RAAB Repository	2015	2015	Females	65	79	Representative for subnational location only	Mixed/both		706	people	0.00185972
International Centre for Eye Health (ICEH). China - Xinjiang Rapid Assessment of Avoidable Blindness 2015. Grootebroek, Netherlands: RAAB Repository	Xinjiang	Age-related macular degeneration				RAAB Repository	2015	2015	Males	65	79	Representative for subnational location only	Mixed/both		620	people	0.00211763
International Centre for Eye Health (ICEH). China - Xinjiang Rapid Assessment of Avoidable Blindness 2015. Grootebroek, Netherlands: RAAB Repository	Xinjiang	Age-related macular degeneration				RAAB Repository	2015	2015	Females	80	99	Representative for subnational location only	Mixed/both		127	people	0.0103296
International Centre for Eye Health (ICEH). China - Xinjiang Rapid Assessment of Avoidable Blindness 2015. Grootebroek, Netherlands: RAAB Repository	Xinjiang	Age-related macular degeneration				RAAB Repository	2015	2015	Males	80	99	Representative for subnational location only	Mixed/both		116	people	0.0145639
CSF Global (Bangladesh), International Centre for Eye Health (ICEH). Bangladesh - Tangail Rapid Assessment of Avoidable Blindness 2011. Grootebroek, Netherlands: RAAB Repository	Bangladesh	Age-related macular degeneration				RAAB Repository	2011	2011	Females	50	99	Representative for subnational location only	Mixed/both		1678	people	0.0118776
CSF Global (Bangladesh), International Centre for Eye Health (ICEH). Bangladesh - Tangail Rapid Assessment of Avoidable Blindness 2011. Grootebroek, Netherlands: RAAB Repository	Bangladesh	Age-related macular degeneration				RAAB Repository	2011	2011	Males	50	99	Representative for subnational location only	Mixed/both		1371	people	0.0118848
International Centre for Eye Health (ICEH). Botswana Rapid Assessment of Avoidable Blindness 2013-2014. Grootebroek, Netherlands: RAAB Repository	Botswana	Age-related macular degeneration				RAAB Repository	2013	2014	Females	50	99	Nationally representative only	Mixed/both		2187	people	0.0118717
International Centre for Eye Health (ICEH). Botswana Rapid Assessment of Avoidable Blindness 2013-2014. Grootebroek, Netherlands: RAAB Repository	Botswana	Age-related macular degeneration				RAAB Repository	2013	2014	Males	50	99	Nationally representative only	Mixed/both		1123	people	0.0118953
International Centre for Eye Health (ICEH). Guinea-Bissau Rapid Assessment of Avoidable Blindness 2010. Grootebroek, Netherlands: RAAB Repository	Guinea-Bissau	Age-related macular degeneration				International Centre for Eye Health (ICEH)	2010	2010	Females	50	64	Nationally representative only	Mixed/both		1052	people	0.0118998
International Centre for Eye Health (ICEH). Guinea-Bissau Rapid Assessment of Avoidable Blindness 2010. Grootebroek, Netherlands: RAAB Repository	Guinea-Bissau	Age-related macular degeneration				International Centre for Eye Health (ICEH)	2010	2010	Males	50	64	Nationally representative only	Mixed/both		829	people	0.011922
International Centre for Eye Health (ICEH). Guinea-Bissau Rapid Assessment of Avoidable Blindness 2010. Grootebroek, Netherlands: RAAB Repository	Guinea-Bissau	Age-related macular degeneration				International Centre for Eye Health (ICEH)	2010	2010	Females	65	79	Nationally representative only	Mixed/both		407	people	0.0121051
International Centre for Eye Health (ICEH). Guinea-Bissau Rapid Assessment of Avoidable Blindness 2010. Grootebroek, Netherlands: RAAB Repository	Guinea-Bissau	Age-related macular degeneration				International Centre for Eye Health (ICEH)	2010	2010	Males	65	79	Nationally representative only	Mixed/both		338	people	0.0122124
International Centre for Eye Health (ICEH). Guinea-Bissau Rapid Assessment of Avoidable Blindness 2010. Grootebroek, Netherlands: RAAB Repository	Guinea-Bissau	Age-related macular degeneration				International Centre for Eye Health (ICEH)	2010	2010	Females	80	99	Nationally representative only	Mixed/both		131	people	0.0140249
International Centre for Eye Health (ICEH). Guinea-Bissau Rapid Assessment of Avoidable Blindness 2010. Grootebroek, Netherlands: RAAB Repository	Guinea-Bissau	Age-related macular degeneration				International Centre for Eye Health (ICEH)	2010	2010	Males	80	99	Nationally representative only	Mixed/both		113	people	0.0146952
International Centre for Eye Health (ICEH). Senegal - Fatick Rapid Assessment of Avoidable Blindness 2010. Grootebroek, Netherlands: RAAB Repository	Senegal	Age-related macular degeneration				RAAB Repository	2010	2010	Females	50	64	Representative for subnational location only	Mixed/both		914	people	0.0119116
International Centre for Eye Health (ICEH). Senegal - Fatick Rapid Assessment of Avoidable Blindness 2010. Grootebroek, Netherlands: RAAB Repository	Senegal	Age-related macular degeneration				RAAB Repository	2010	2010	Males	50	64	Representative for subnational location only	Mixed/both		621	people	0.0119678
International Centre for Eye Health (ICEH). Senegal - Fatick Rapid Assessment of Avoidable Blindness 2010. Grootebroek, Netherlands: RAAB Repository	Senegal	Age-related macular degeneration				RAAB Repository	2010	2010	Females	65	79	Representative for subnational location only	Mixed/both		418	people	0.0120927
International Centre for Eye Health (ICEH). Senegal - Fatick Rapid Assessment of Avoidable Blindness 2010. Grootebroek, Netherlands: RAAB Repository	Senegal	Age-related macular degeneration				RAAB Repository	2010	2010	Males	65	79	Representative for subnational location only	Mixed/both		321	people	0.0122498
International Centre for Eye Health (ICEH). Senegal - Fatick Rapid Assessment of Avoidable Blindness 2010. Grootebroek, Netherlands: RAAB Repository	Senegal	Age-related macular degeneration				RAAB Repository	2010	2010	Females	80	99	Representative for subnational location only	Mixed/both		124	people	0.0142547
International Centre for Eye Health (ICEH). Senegal - Fatick Rapid Assessment of Avoidable Blindness 2010. Grootebroek, Netherlands: RAAB Repository	Senegal	Age-related macular degeneration				RAAB Repository	2010	2010	Males	80	99	Representative for subnational location only	Mixed/both		116	people	0.0145639
International Centre for Eye Health (ICEH). Senegal - Kaolack Rapid Assessment of Avoidable Blindness 2010. Grootebroek, Netherlands: RAAB Repository	Senegal	Age-related macular degeneration				RAAB Repository	2010	2010	Females	50	64	Representative for subnational location only	Mixed/both		1039	people	0.0119007
International Centre for Eye Health (ICEH). Senegal - Kaolack Rapid Assessment of Avoidable Blindness 2010. Grootebroek, Netherlands: RAAB Repository	Senegal	Age-related macular degeneration				RAAB Repository	2010	2010	Males	50	64	Representative for subnational location only	Mixed/both		697	people	0.0119463
International Centre for Eye Health (ICEH). Senegal - Kaolack Rapid Assessment of Avoidable Blindness 2010. Grootebroek, Netherlands: RAAB Repository	Senegal	Age-related macular degeneration				RAAB Repository	2010	2010	Females	65	79	Representative for subnational location only	Mixed/both		459	people	0.00286021
International Centre for Eye Health (ICEH). Senegal - Kaolack Rapid Assessment of Avoidable Blindness 2010. Grootebroek, Netherlands: RAAB Repository	Senegal	Age-related macular degeneration				RAAB Repository	2010	2010	Males	65	79	Representative for subnational location only	Mixed/both		385	people	0.0121333
International Centre for Eye Health (ICEH). Senegal - Kaolack Rapid Assessment of Avoidable Blindness 2010. Grootebroek, Netherlands: RAAB Repository	Senegal	Age-related macular degeneration				RAAB Repository	2010	2010	Females	80	99	Representative for subnational location only	Mixed/both		134	people	0.0139363
International Centre for Eye Health (ICEH). Senegal - Kaolack Rapid Assessment of Avoidable Blindness 2010. Grootebroek, Netherlands: RAAB Repository	Senegal	Age-related macular degeneration				RAAB Repository	2010	2010	Males	80	99	Representative for subnational location only	Mixed/both		120	people	0.0144024
International Centre for Eye Health (ICEH). Sudan - North Kordofan Rapid Assessment of Avoidable Blindness 2010. Grootebroek, Netherlands: RAAB Repository	Sudan	Age-related macular degeneration				RAAB Repository	2010	2010	Females	50	64	Representative for subnational location only	Mixed/both		691	people	0.0119477
International Centre for Eye Health (ICEH). Sudan - North Kordofan Rapid Assessment of Avoidable Blindness 2010. Grootebroek, Netherlands: RAAB Repository	Sudan	Age-related macular degeneration				RAAB Repository	2010	2010	Males	50	64	Representative for subnational location only	Mixed/both		544	people	0.0119993
International Centre for Eye Health (ICEH). Sudan - North Kordofan Rapid Assessment of Avoidable Blindness 2010. Grootebroek, Netherlands: RAAB Repository	Sudan	Age-related macular degeneration				RAAB Repository	2010	2010	Females	65	79	Representative for subnational location only	Mixed/both		249	people	0.00527116
International Centre for Eye Health (ICEH). Sudan - North Kordofan Rapid Assessment of Avoidable Blindness 2010. Grootebroek, Netherlands: RAAB Repository	Sudan	Age-related macular degeneration				RAAB Repository	2010	2010	Males	65	79	Representative for subnational location only	Mixed/both		346	people	0.0121967
International Centre for Eye Health (ICEH). Sudan - North Kordofan Rapid Assessment of Avoidable Blindness 2010. Grootebroek, Netherlands: RAAB Repository	Sudan	Age-related macular degeneration				RAAB Repository	2010	2010	Females	80	99	Representative for subnational location only	Mixed/both		98	people	0.0155156
International Centre for Eye Health (ICEH). Sudan - North Kordofan Rapid Assessment of Avoidable Blindness 2010. Grootebroek, Netherlands: RAAB Repository	Sudan	Age-related macular degeneration				RAAB Repository	2010	2010	Males	80	99	Representative for subnational location only	Mixed/both		103	people	0.0152073
International Centre for Eye Health (ICEH). Sudan - Northern Rapid Assessment of Avoidable Blindness 2009-2010. Grootebroek, Netherlands: RAAB Repository	Sudan	Age-related macular degeneration				RAAB Repository	2010	2010	Females	50	64	Representative for subnational location only	Mixed/both		713	people	0.0119426
International Centre for Eye Health (ICEH). Sudan - Northern Rapid Assessment of Avoidable Blindness 2009-2010. Grootebroek, Netherlands: RAAB Repository	Sudan	Age-related macular degeneration				RAAB Repository	2010	2010	Males	50	64	Representative for subnational location only	Mixed/both		539	people	0.0120018
International Centre for Eye Health (ICEH). Sudan - Northern Rapid Assessment of Avoidable Blindness 2009-2010. Grootebroek, Netherlands: RAAB Repository	Sudan	Age-related macular degeneration				RAAB Repository	2010	2010	Females	65	79	Representative for subnational location only	Mixed/both		260	people	0.0124476
International Centre for Eye Health (ICEH). Sudan - Northern Rapid Assessment of Avoidable Blindness 2009-2010. Grootebroek, Netherlands: RAAB Repository	Sudan	Age-related macular degeneration				RAAB Repository	2010	2010	Males	65	79	Representative for subnational location only	Mixed/both		285	people	0.0123515
International Centre for Eye Health (ICEH). Sudan - Northern Rapid Assessment of Avoidable Blindness 2009-2010. Grootebroek, Netherlands: RAAB Repository	Sudan	Age-related macular degeneration				RAAB Repository	2010	2010	Females	80	99	Representative for subnational location only	Mixed/both		86	people	0.0152466
International Centre for Eye Health (ICEH). Sudan - Northern Rapid Assessment of Avoidable Blindness 2009-2010. Grootebroek, Netherlands: RAAB Repository	Sudan	Age-related macular degeneration				RAAB Repository	2010	2010	Males	80	99	Representative for subnational location only	Mixed/both		69	people	0.0185055
International Centre for Eye Health (ICEH). Sudan - Sennar Rapid Assessment of Avoidable Blindness 2010. Grootebroek, Netherlands: RAAB Repository	Sudan	Age-related macular degeneration				RAAB Repository	2010	2010	Females	50	64	Representative for subnational location only	Mixed/both		535	people	0.0120038
International Centre for Eye Health (ICEH). Sudan - Sennar Rapid Assessment of Avoidable Blindness 2010. Grootebroek, Netherlands: RAAB Repository	Sudan	Age-related macular degeneration				RAAB Repository	2010	2010	Males	50	64	Representative for subnational location only	Mixed/both		581	people	0.0119826
International Centre for Eye Health (ICEH). Sudan - Sennar Rapid Assessment of Avoidable Blindness 2010. Grootebroek, Netherlands: RAAB Repository	Sudan	Age-related macular degeneration				RAAB Repository	2010	2010	Females	65	79	Representative for subnational location only	Mixed/both		253	people	0.0124796
International Centre for Eye Health (ICEH). Sudan - Sennar Rapid Assessment of Avoidable Blindness 2010. Grootebroek, Netherlands: RAAB Repository	Sudan	Age-related macular degeneration				RAAB Repository	2010	2010	Males	65	79	Representative for subnational location only	Mixed/both		351	people	0.00373994
International Centre for Eye Health (ICEH). Sudan - Sennar Rapid Assessment of Avoidable Blindness 2010. Grootebroek, Netherlands: RAAB Repository	Sudan	Age-related macular degeneration				RAAB Repository	2010	2010	Females	80	99	Representative for subnational location only	Mixed/both		106	people	0.0151764
International Centre for Eye Health (ICEH). Sudan - Sennar Rapid Assessment of Avoidable Blindness 2010. Grootebroek, Netherlands: RAAB Repository	Sudan	Age-related macular degeneration				RAAB Repository	2010	2010	Males	80	99	Representative for subnational location only	Mixed/both		112	people	0.0143665
International Centre for Eye Health (ICEH). India - Chitrakoot Rapid Assessment of Avoidable Blindness 2008. Grootebroek, Netherlands: RAAB Repository	Uttar Pradesh	Age-related macular degeneration				RAAB Repository	2008	2008	Females	50	64	Representative for subnational location only	Mixed/both		396	people	0.0121186
International Centre for Eye Health (ICEH). India - Chitrakoot Rapid Assessment of Avoidable Blindness 2008. Grootebroek, Netherlands: RAAB Repository	Uttar Pradesh	Age-related macular degeneration				RAAB Repository	2008	2008	Males	50	64	Representative for subnational location only	Mixed/both		292	people	0.0123288
International Centre for Eye Health (ICEH). India - Chitrakoot Rapid Assessment of Avoidable Blindness 2008. Grootebroek, Netherlands: RAAB Repository	Uttar Pradesh	Age-related macular degeneration				RAAB Repository	2008	2008	Females	65	79	Representative for subnational location only	Mixed/both		231	people	0.012599
International Centre for Eye Health (ICEH). India - Chitrakoot Rapid Assessment of Avoidable Blindness 2008. Grootebroek, Netherlands: RAAB Repository	Uttar Pradesh	Age-related macular degeneration				RAAB Repository	2008	2008	Males	65	79	Representative for subnational location only	Mixed/both		235	people	0.0125749
International Centre for Eye Health (ICEH). India - Chitrakoot Rapid Assessment of Avoidable Blindness 2008. Grootebroek, Netherlands: RAAB Repository	Uttar Pradesh	Age-related macular degeneration				RAAB Repository	2008	2008	Females	80	99	Representative for subnational location only	Mixed/both		34	people	0.0311689
International Centre for Eye Health (ICEH). India - Chitrakoot Rapid Assessment of Avoidable Blindness 2008. Grootebroek, Netherlands: RAAB Repository	Uttar Pradesh	Age-related macular degeneration				RAAB Repository	2008	2008	Males	80	99	Representative for subnational location only	Mixed/both		40	people	0.0272207
International Centre for Eye Health (ICEH). Mali - Koulikoro Rapid Assessment of Avoidable Blindness 2011. Grootebroek, Netherlands: RAAB Repository	Mali	Age-related macular degeneration				RAAB Repository	2011	2011	Males	50	99	Representative for subnational location only	Mixed/both		937	people	0.0119093
International Centre for Eye Health (ICEH). Mali - Koulikoro Rapid Assessment of Avoidable Blindness 2008. Grootebroek, Netherlands: RAAB Repository	Mali	Age-related macular degeneration				RAAB Repository	2008	2008	Females	50	64	Representative for subnational location only	Mixed/both		786	people	0.0119286
International Centre for Eye Health (ICEH). Mali - Koulikoro Rapid Assessment of Avoidable Blindness 2008. Grootebroek, Netherlands: RAAB Repository	Mali	Age-related macular degeneration				RAAB Repository	2008	2008	Males	50	64	Representative for subnational location only	Mixed/both		548	people	0.0119973
International Centre for Eye Health (ICEH). Mali - Koulikoro Rapid Assessment of Avoidable Blindness 2008. Grootebroek, Netherlands: RAAB Repository	Mali	Age-related macular degeneration				RAAB Repository	2008	2008	Females	65	79	Representative for subnational location only	Mixed/both		505	people	0.0120209
International Centre for Eye Health (ICEH). Mali - Koulikoro Rapid Assessment of Avoidable Blindness 2008. Grootebroek, Netherlands: RAAB Repository	Mali	Age-related macular degeneration				RAAB Repository	2008	2008	Males	65	79	Representative for subnational location only	Mixed/both		428	people	0.0120822
International Centre for Eye Health (ICEH). Mali - Koulikoro Rapid Assessment of Avoidable Blindness 2008. Grootebroek, Netherlands: RAAB Repository	Mali	Age-related macular degeneration				RAAB Repository	2008	2008	Females	80	99	Representative for subnational location only	Mixed/both		83	people	0.0167375
International Centre for Eye Health (ICEH). Mali - Koulikoro Rapid Assessment of Avoidable Blindness 2008. Grootebroek, Netherlands: RAAB Repository	Mali	Age-related macular degeneration				RAAB Repository	2008	2008	Males	80	99	Representative for subnational location only	Mixed/both		88	people	0.0162712
International Centre for Eye Health (ICEH). Nepal - Narayani Rapid Assessment of Avoidable Blindness 2015-2016. Grootebroek, Netherlands: RAAB Repository	Nepal	Age-related macular degeneration				RAAB Repository	2015	2016	Females	50	64	Representative for subnational location only	Mixed/both		1699	people	0.0118773
International Centre for Eye Health (ICEH). Nepal - Narayani Rapid Assessment of Avoidable Blindness 2015-2016. Grootebroek, Netherlands: RAAB Repository	Nepal	Age-related macular degeneration				RAAB Repository	2015	2016	Males	50	64	Representative for subnational location only	Mixed/both		1350	people	0.0118855
International Centre for Eye Health (ICEH). Nepal - Narayani Rapid Assessment of Avoidable Blindness 2015-2016. Grootebroek, Netherlands: RAAB Repository	Nepal	Age-related macular degeneration				RAAB Repository	2015	2016	Females	65	79	Representative for subnational location only	Mixed/both		698	people	0.0119461
International Centre for Eye Health (ICEH). Nepal - Narayani Rapid Assessment of Avoidable Blindness 2015-2016. Grootebroek, Netherlands: RAAB Repository	Nepal	Age-related macular degeneration				RAAB Repository	2015	2016	Males	65	79	Representative for subnational location only	Mixed/both		814	people	0.0119242
International Centre for Eye Health (ICEH). Nepal - Narayani Rapid Assessment of Avoidable Blindness 2015-2016. Grootebroek, Netherlands: RAAB Repository	Nepal	Age-related macular degeneration				RAAB Repository	2015	2016	Females	80	99	Representative for subnational location only	Mixed/both		104	people	0.0151502
International Centre for Eye Health (ICEH). Nepal - Narayani Rapid Assessment of Avoidable Blindness 2015-2016. Grootebroek, Netherlands: RAAB Repository	Nepal	Age-related macular degeneration				RAAB Repository	2015	2016	Males	80	99	Representative for subnational location only	Mixed/both		106	people	0.0150402
International Centre for Eye Health (ICEH). Vietnam - Nghe An Rapid Assessment of Avoidable Blindness 2012. Grootebroek, Netherlands: RAAB Repository	Viet Nam	Age-related macular degeneration				RAAB Repository	2012	2012	Females	50	99	Representative for subnational location only	Mixed/both		2654	people	0.011869
International Centre for Eye Health (ICEH). Vietnam - Quang Nam Rapid Assessment of Avoidable Blindness 2012. Grootebroek, Netherlands: RAAB Repository	Viet Nam	Age-related macular degeneration				RAAB Repository	2012	2012	Females	50	64	Representative for subnational location only	Mixed/both		1571	people	0.0118797
International Centre for Eye Health (ICEH). Vietnam - Quang Nam Rapid Assessment of Avoidable Blindness 2012. Grootebroek, Netherlands: RAAB Repository	Viet Nam	Age-related macular degeneration				RAAB Repository	2012	2012	Males	50	64	Representative for subnational location only	Mixed/both		1156	people	0.0118935
International Centre for Eye Health (ICEH). Vietnam - Quang Nam Rapid Assessment of Avoidable Blindness 2012. Grootebroek, Netherlands: RAAB Repository	Viet Nam	Age-related macular degeneration				RAAB Repository	2012	2012	Females	65	79	Representative for subnational location only	Mixed/both		934	people	0.0119096
International Centre for Eye Health (ICEH). Vietnam - Quang Nam Rapid Assessment of Avoidable Blindness 2012. Grootebroek, Netherlands: RAAB Repository	Viet Nam	Age-related macular degeneration				RAAB Repository	2012	2012	Males	65	79	Representative for subnational location only	Mixed/both		471	people	0.0120443
International Centre for Eye Health (ICEH). Vietnam - Quang Nam Rapid Assessment of Avoidable Blindness 2012. Grootebroek, Netherlands: RAAB Repository	Viet Nam	Age-related macular degeneration				RAAB Repository	2012	2012	Females	80	99	Representative for subnational location only	Mixed/both		495	people	0.0120273
International Centre for Eye Health (ICEH). Vietnam - Quang Nam Rapid Assessment of Avoidable Blindness 2012. Grootebroek, Netherlands: RAAB Repository	Viet Nam	Age-related macular degeneration				RAAB Repository	2012	2012	Males	80	99	Representative for subnational location only	Mixed/both		266	people	0.00493444
International Centre for Eye Health (ICEH). Vietnam - Son La Rapid Assessment of Avoidable Blindness 2010. Grootebroek, Netherlands: RAAB Repository	Viet Nam	Age-related macular degeneration				RAAB Repository	2010	2010	Females	50	64	Representative for subnational location only	Mixed/both		978	people	0.0119055
International Centre for Eye Health (ICEH). Vietnam - Son La Rapid Assessment of Avoidable Blindness 2010. Grootebroek, Netherlands: RAAB Repository	Viet Nam	Age-related macular degeneration				RAAB Repository	2010	2010	Males	50	64	Representative for subnational location only	Mixed/both		799	people	0.0119265
International Centre for Eye Health (ICEH). Vietnam - Son La Rapid Assessment of Avoidable Blindness 2010. Grootebroek, Netherlands: RAAB Repository	Viet Nam	Age-related macular degeneration				RAAB Repository	2010	2010	Females	65	79	Representative for subnational location only	Mixed/both		535	people	0.0120038
International Centre for Eye Health (ICEH). Vietnam - Son La Rapid Assessment of Avoidable Blindness 2010. Grootebroek, Netherlands: RAAB Repository	Viet Nam	Age-related macular degeneration				RAAB Repository	2010	2010	Males	65	79	Representative for subnational location only	Mixed/both		388	people	0.0121291
International Centre for Eye Health (ICEH). Vietnam - Son La Rapid Assessment of Avoidable Blindness 2010. Grootebroek, Netherlands: RAAB Repository	Viet Nam	Age-related macular degeneration				RAAB Repository	2010	2010	Females	80	99	Representative for subnational location only	Mixed/both		239	people	0.0125519
International Centre for Eye Health (ICEH). Vietnam - Son La Rapid Assessment of Avoidable Blindness 2010. Grootebroek, Netherlands: RAAB Repository	Viet Nam	Age-related macular degeneration				RAAB Repository	2010	2010	Males	80	99	Representative for subnational location only	Mixed/both		131	people	0.0140249
International Centre for Eye Health (ICEH). Vietnam - Thanh Hoa Rapid Assessment of Avoidable Blindness 2011. Grootebroek, Netherlands: RAAB Repository	Viet Nam	Age-related macular degeneration				RAAB Repository	2011	2011	Females	50	64	Representative for subnational location only	Mixed/both		1531	people	0.0118805
International Centre for Eye Health (ICEH). Vietnam - Thanh Hoa Rapid Assessment of Avoidable Blindness 2011. Grootebroek, Netherlands: RAAB Repository	Viet Nam	Age-related macular degeneration				RAAB Repository	2011	2011	Males	50	64	Representative for subnational location only	Mixed/both		1200	people	0.0118913
International Centre for Eye Health (ICEH). Vietnam - Thanh Hoa Rapid Assessment of Avoidable Blindness 2011. Grootebroek, Netherlands: RAAB Repository	Viet Nam	Age-related macular degeneration				RAAB Repository	2011	2011	Females	65	79	Representative for subnational location only	Mixed/both		868	people	0.0119169
International Centre for Eye Health (ICEH). Vietnam - Thanh Hoa Rapid Assessment of Avoidable Blindness 2011. Grootebroek, Netherlands: RAAB Repository	Viet Nam	Age-related macular degeneration				RAAB Repository	2011	2011	Males	65	79	Representative for subnational location only	Mixed/both		606	people	0.011973
International Centre for Eye Health (ICEH). Vietnam - Thanh Hoa Rapid Assessment of Avoidable Blindness 2011. Grootebroek, Netherlands: RAAB Repository	Viet Nam	Age-related macular degeneration				RAAB Repository	2011	2011	Females	80	99	Representative for subnational location only	Mixed/both		496	people	0.0120267
International Centre for Eye Health (ICEH). Vietnam - Thanh Hoa Rapid Assessment of Avoidable Blindness 2011. Grootebroek, Netherlands: RAAB Repository	Viet Nam	Age-related macular degeneration				RAAB Repository	2011	2011	Males	80	99	Representative for subnational location only	Mixed/both		174	people	0.0131323
International Centre for Eye Health (ICEH). Maldives Rapid Assessment of Avoidable Blindness 2016. Grootebroek, Netherlands: RAAB Repository	Maldives	Age-related macular degeneration				RAAB Repository	2016	2016	Females	50	64	Nationally representative only	Mixed/both		1164	people	0.0118931
International Centre for Eye Health (ICEH). Maldives Rapid Assessment of Avoidable Blindness 2016. Grootebroek, Netherlands: RAAB Repository	Maldives	Age-related macular degeneration				RAAB Repository	2016	2016	Males	50	64	Nationally representative only	Mixed/both		658	people	0.0119564
International Centre for Eye Health (ICEH). Maldives Rapid Assessment of Avoidable Blindness 2016. Grootebroek, Netherlands: RAAB Repository	Maldives	Age-related macular degeneration				RAAB Repository	2016	2016	Females	65	79	Nationally representative only	Mixed/both		525	people	0.0120092
International Centre for Eye Health (ICEH). Maldives Rapid Assessment of Avoidable Blindness 2016. Grootebroek, Netherlands: RAAB Repository	Maldives	Age-related macular degeneration				RAAB Repository	2016	2016	Males	65	79	Nationally representative only	Mixed/both		444	people	0.0120668
International Centre for Eye Health (ICEH). Maldives Rapid Assessment of Avoidable Blindness 2016. Grootebroek, Netherlands: RAAB Repository	Maldives	Age-related macular degeneration				RAAB Repository	2016	2016	Females	80	99	Nationally representative only	Mixed/both		98	people	0.0155156
International Centre for Eye Health (ICEH). Maldives Rapid Assessment of Avoidable Blindness 2016. Grootebroek, Netherlands: RAAB Repository	Maldives	Age-related macular degeneration				RAAB Repository	2016	2016	Males	80	99	Nationally representative only	Mixed/both		131	people	0.0140249
International Centre for Eye Health (ICEH). Nigeria - Sokoto Rapid Assessment of Avoidable Blindness 2016. Grootebroek, Netherlands: RAAB Repository	Sokoto	Age-related macular degeneration				RAAB Repository	2016	2016	Females	50	64	Representative for subnational location only	Mixed/both		521	people	0.0120115
International Centre for Eye Health (ICEH). Nigeria - Sokoto Rapid Assessment of Avoidable Blindness 2016. Grootebroek, Netherlands: RAAB Repository	Sokoto	Age-related macular degeneration				RAAB Repository	2016	2016	Males	50	64	Representative for subnational location only	Mixed/both		728	people	0.0119394
International Centre for Eye Health (ICEH). Nigeria - Sokoto Rapid Assessment of Avoidable Blindness 2016. Grootebroek, Netherlands: RAAB Repository	Sokoto	Age-related macular degeneration				RAAB Repository	2016	2016	Females	65	79	Representative for subnational location only	Mixed/both		481	people	0.0120369
International Centre for Eye Health (ICEH). Nigeria - Sokoto Rapid Assessment of Avoidable Blindness 2016. Grootebroek, Netherlands: RAAB Repository	Sokoto	Age-related macular degeneration				RAAB Repository	2016	2016	Males	65	79	Representative for subnational location only	Mixed/both		471	people	0.0120443
International Centre for Eye Health (ICEH). Nigeria - Sokoto Rapid Assessment of Avoidable Blindness 2016. Grootebroek, Netherlands: RAAB Repository	Sokoto	Age-related macular degeneration				RAAB Repository	2016	2016	Females	80	99	Representative for subnational location only	Mixed/both		99	people	0.0154507
International Centre for Eye Health (ICEH). Nigeria - Sokoto Rapid Assessment of Avoidable Blindness 2016. Grootebroek, Netherlands: RAAB Repository	Sokoto	Age-related macular degeneration				RAAB Repository	2016	2016	Males	80	99	Representative for subnational location only	Mixed/both		105	people	0.0150945
International Centre for Eye Health (ICEH). Hungary Rapid Assessment of Avoidable Blindness 2015. Grootebroek, Netherlands: RAAB Repository	Hungary	Age-related macular degeneration				RAAB Repository	2014	2015	Females	50	64	Nationally representative only	Mixed/both		942	people	0.0119088
International Centre for Eye Health (ICEH). Hungary Rapid Assessment of Avoidable Blindness 2015. Grootebroek, Netherlands: RAAB Repository	Hungary	Age-related macular degeneration				RAAB Repository	2014	2015	Males	50	64	Nationally representative only	Mixed/both		587	people	0.0119802
International Centre for Eye Health (ICEH). Hungary Rapid Assessment of Avoidable Blindness 2015. Grootebroek, Netherlands: RAAB Repository	Hungary	Age-related macular degeneration				RAAB Repository	2014	2015	Females	65	79	Nationally representative only	Mixed/both		994	people	0.00132096
International Centre for Eye Health (ICEH). Hungary Rapid Assessment of Avoidable Blindness 2015. Grootebroek, Netherlands: RAAB Repository	Hungary	Age-related macular degeneration				RAAB Repository	2014	2015	Males	65	79	Nationally representative only	Mixed/both		558	people	0.00235287
International Centre for Eye Health (ICEH). Hungary Rapid Assessment of Avoidable Blindness 2015. Grootebroek, Netherlands: RAAB Repository	Hungary	Age-related macular degeneration				RAAB Repository	2014	2015	Females	80	99	Nationally representative only	Mixed/both		314	people	0.00728746
International Centre for Eye Health (ICEH). Hungary Rapid Assessment of Avoidable Blindness 2015. Grootebroek, Netherlands: RAAB Repository	Hungary	Age-related macular degeneration				RAAB Repository	2014	2015	Males	80	99	Nationally representative only	Mixed/both		128	people	0.0125768
International Centre for Eye Health (ICEH). Timor Leste Rapid Assessment of Avoidable Blindness 2016. Grootebroek, Netherlands: RAAB Repository	Timor-Leste	Age-related macular degeneration				RAAB Repository	2016	2016	Females	50	64	Nationally representative only	Mixed/both		1233	people	0.0118899
International Centre for Eye Health (ICEH). Timor Leste Rapid Assessment of Avoidable Blindness 2016. Grootebroek, Netherlands: RAAB Repository	Timor-Leste	Age-related macular degeneration				RAAB Repository	2016	2016	Males	50	64	Nationally representative only	Mixed/both		1126	people	0.0118951
International Centre for Eye Health (ICEH). Timor Leste Rapid Assessment of Avoidable Blindness 2016. Grootebroek, Netherlands: RAAB Repository	Timor-Leste	Age-related macular degeneration				RAAB Repository	2016	2016	Females	65	79	Nationally representative only	Mixed/both		363	people	0.0121666
International Centre for Eye Health (ICEH). Timor Leste Rapid Assessment of Avoidable Blindness 2016. Grootebroek, Netherlands: RAAB Repository	Timor-Leste	Age-related macular degeneration				RAAB Repository	2016	2016	Males	65	79	Nationally representative only	Mixed/both		383	people	0.0121361
International Centre for Eye Health (ICEH). Timor Leste Rapid Assessment of Avoidable Blindness 2016. Grootebroek, Netherlands: RAAB Repository	Timor-Leste	Age-related macular degeneration				RAAB Repository	2016	2016	Females	80	99	Nationally representative only	Mixed/both		80	people	0.0170527
International Centre for Eye Health (ICEH). Timor Leste Rapid Assessment of Avoidable Blindness 2016. Grootebroek, Netherlands: RAAB Repository	Timor-Leste	Age-related macular degeneration				RAAB Repository	2016	2016	Males	80	99	Nationally representative only	Mixed/both		68	people	0.0186662
International Centre for Eye Health (ICEH). Mexico - Quer챕taro de Arteaga Rapid Assessment of Avoidable Blindness 2015-2016. Grootebroek, Netherlands: RAAB Repository	Quer챕taro	Age-related macular degeneration				RAAB Repository	2015	2016	Females	50	64	Representative for subnational location only	Mixed/both		2252	people	0.0118712
International Centre for Eye Health (ICEH). Mexico - Quer챕taro de Arteaga Rapid Assessment of Avoidable Blindness 2015-2016. Grootebroek, Netherlands: RAAB Repository	Quer챕taro	Age-related macular degeneration				RAAB Repository	2015	2016	Males	50	64	Representative for subnational location only	Mixed/both		1942	people	0.011874
International Centre for Eye Health (ICEH). Mexico - Quer챕taro de Arteaga Rapid Assessment of Avoidable Blindness 2015-2016. Grootebroek, Netherlands: RAAB Repository	Quer챕taro	Age-related macular degeneration				RAAB Repository	2015	2016	Females	65	79	Representative for subnational location only	Mixed/both		785	people	0.0119288
International Centre for Eye Health (ICEH). Mexico - Quer챕taro de Arteaga Rapid Assessment of Avoidable Blindness 2015-2016. Grootebroek, Netherlands: RAAB Repository	Quer챕taro	Age-related macular degeneration				RAAB Repository	2015	2016	Males	65	79	Representative for subnational location only	Mixed/both		681	people	0.0119502
International Centre for Eye Health (ICEH). Mexico - Quer챕taro de Arteaga Rapid Assessment of Avoidable Blindness 2015-2016. Grootebroek, Netherlands: RAAB Repository	Quer챕taro	Age-related macular degeneration				RAAB Repository	2015	2016	Females	80	99	Representative for subnational location only	Mixed/both		129	people	0.0140871
International Centre for Eye Health (ICEH). Mexico - Quer챕taro de Arteaga Rapid Assessment of Avoidable Blindness 2015-2016. Grootebroek, Netherlands: RAAB Repository	Quer챕taro	Age-related macular degeneration				RAAB Repository	2015	2016	Males	80	99	Representative for subnational location only	Mixed/both		146	people	0.0136305
International Centre for Eye Health (ICEH). Argentina Rapid Assessment of Avoidable Blindness Survey 2013. Grootebroek, Netherlands: RAAB Repository, 2013	Argentina	Age-related macular degeneration				RAAB Repository	2013	2013	Females	50	64	Nationally representative only	Mixed/both		1239	people	0.0118896
International Centre for Eye Health (ICEH). Argentina Rapid Assessment of Avoidable Blindness Survey 2013. Grootebroek, Netherlands: RAAB Repository, 2013	Argentina	Age-related macular degeneration				RAAB Repository	2013	2013	Males	50	64	Nationally representative only	Mixed/both		1029	people	0.0119014
International Centre for Eye Health (ICEH). Argentina Rapid Assessment of Avoidable Blindness Survey 2013. Grootebroek, Netherlands: RAAB Repository, 2013	Argentina	Age-related macular degeneration				RAAB Repository	2013	2013	Females	65	79	Nationally representative only	Mixed/both		683	people	0.0119497
International Centre for Eye Health (ICEH). Argentina Rapid Assessment of Avoidable Blindness Survey 2013. Grootebroek, Netherlands: RAAB Repository, 2013	Argentina	Age-related macular degeneration				RAAB Repository	2013	2013	Males	65	79	Nationally representative only	Mixed/both		557	people	0.011993
International Centre for Eye Health (ICEH). Argentina Rapid Assessment of Avoidable Blindness Survey 2013. Grootebroek, Netherlands: RAAB Repository, 2013	Argentina	Age-related macular degeneration				RAAB Repository	2013	2013	Females	80	99	Nationally representative only	Mixed/both		157	people	0.0134052
International Centre for Eye Health (ICEH). Argentina Rapid Assessment of Avoidable Blindness Survey 2013. Grootebroek, Netherlands: RAAB Repository, 2013	Argentina	Age-related macular degeneration				RAAB Repository	2013	2013	Males	80	99	Nationally representative only	Mixed/both		105	people	0.0150945
International Centre for Eye Health (ICEH). Bangladesh - Kushtia Rapid Assessment of Avoidable Blindness Survey 2011. Grootebroek, Netherlands: RAAB Repository, 2011	Bangladesh	Age-related macular degeneration				RAAB Repository	2011	2011	Females	50	64	Representative for subnational location only	Mixed/both		994	people	0.0119042
International Centre for Eye Health (ICEH). Bangladesh - Kushtia Rapid Assessment of Avoidable Blindness Survey 2011. Grootebroek, Netherlands: RAAB Repository, 2011	Bangladesh	Age-related macular degeneration				RAAB Repository	2011	2011	Males	50	64	Representative for subnational location only	Mixed/both		634	people	0.0119635
International Centre for Eye Health (ICEH). Bangladesh - Kushtia Rapid Assessment of Avoidable Blindness Survey 2011. Grootebroek, Netherlands: RAAB Repository, 2011	Bangladesh	Age-related macular degeneration				RAAB Repository	2011	2011	Females	65	79	Representative for subnational location only	Mixed/both		295	people	0.0123196
International Centre for Eye Health (ICEH). Bangladesh - Kushtia Rapid Assessment of Avoidable Blindness Survey 2011. Grootebroek, Netherlands: RAAB Repository, 2011	Bangladesh	Age-related macular degeneration				RAAB Repository	2011	2011	Males	65	79	Representative for subnational location only	Mixed/both		407	people	0.0121051
International Centre for Eye Health (ICEH). Bangladesh - Kushtia Rapid Assessment of Avoidable Blindness Survey 2011. Grootebroek, Netherlands: RAAB Repository, 2011	Bangladesh	Age-related macular degeneration				RAAB Repository	2011	2011	Females	80	99	Representative for subnational location only	Mixed/both		79	people	0.0171644
International Centre for Eye Health (ICEH). Bangladesh - Kushtia Rapid Assessment of Avoidable Blindness Survey 2011. Grootebroek, Netherlands: RAAB Repository, 2011	Bangladesh	Age-related macular degeneration				RAAB Repository	2011	2011	Males	80	99	Representative for subnational location only	Mixed/both		65	people	0.0191844
International Centre for Eye Health (ICEH). Bhutan Rapid Assessment of Avoidable Blindness Survey 2009. Grootebroek, Netherlands: RAAB Repository, 2009	Bhutan	Age-related macular degeneration				RAAB Repository	2009	2009	Females	50	64	Nationally representative only	Mixed/both		1330	people	0.0118861
International Centre for Eye Health (ICEH). Bhutan Rapid Assessment of Avoidable Blindness Survey 2009. Grootebroek, Netherlands: RAAB Repository, 2009	Bhutan	Age-related macular degeneration				RAAB Repository	2009	2009	Males	50	64	Nationally representative only	Mixed/both		1151	people	0.0118938
International Centre for Eye Health (ICEH). Bhutan Rapid Assessment of Avoidable Blindness Survey 2009. Grootebroek, Netherlands: RAAB Repository, 2009	Bhutan	Age-related macular degeneration				RAAB Repository	2009	2009	Females	65	79	Nationally representative only	Mixed/both		625	people	0.0119664
International Centre for Eye Health (ICEH). Bhutan Rapid Assessment of Avoidable Blindness Survey 2009. Grootebroek, Netherlands: RAAB Repository, 2009	Bhutan	Age-related macular degeneration				RAAB Repository	2009	2009	Males	65	79	Nationally representative only	Mixed/both		659	people	0.0119561
International Centre for Eye Health (ICEH). Bhutan Rapid Assessment of Avoidable Blindness Survey 2009. Grootebroek, Netherlands: RAAB Repository, 2009	Bhutan	Age-related macular degeneration				RAAB Repository	2009	2009	Females	80	99	Nationally representative only	Mixed/both		145	people	0.0136534
International Centre for Eye Health (ICEH). Bhutan Rapid Assessment of Avoidable Blindness Survey 2009. Grootebroek, Netherlands: RAAB Repository, 2009	Bhutan	Age-related macular degeneration				RAAB Repository	2009	2009	Males	80	99	Nationally representative only	Mixed/both		136	people	0.0138802
International Centre for Eye Health (ICEH). Costa Rica Rapid Assessment of Avoidable Blindness Survey 2015. Grootebroek, Netherlands: RAAB Repository, 2018	Costa Rica	Age-related macular degeneration				RAAB Repository	2015	2015	Females	50	64	Nationally representative only	Mixed/both		975	people	0.0119058
International Centre for Eye Health (ICEH). Costa Rica Rapid Assessment of Avoidable Blindness Survey 2015. Grootebroek, Netherlands: RAAB Repository, 2018	Costa Rica	Age-related macular degeneration				RAAB Repository	2015	2015	Males	50	64	Nationally representative only	Mixed/both		468	people	0.0120466
International Centre for Eye Health (ICEH). Costa Rica Rapid Assessment of Avoidable Blindness Survey 2015. Grootebroek, Netherlands: RAAB Repository, 2018	Costa Rica	Age-related macular degeneration				RAAB Repository	2015	2015	Females	65	79	Nationally representative only	Mixed/both		465	people	0.012049
International Centre for Eye Health (ICEH). Costa Rica Rapid Assessment of Avoidable Blindness Survey 2015. Grootebroek, Netherlands: RAAB Repository, 2018	Costa Rica	Age-related macular degeneration				RAAB Repository	2015	2015	Males	65	79	Nationally representative only	Mixed/both		356	people	0.0121785
International Centre for Eye Health (ICEH). Costa Rica Rapid Assessment of Avoidable Blindness Survey 2015. Grootebroek, Netherlands: RAAB Repository, 2018	Costa Rica	Age-related macular degeneration				RAAB Repository	2015	2015	Females	80	99	Nationally representative only	Mixed/both		130	people	0.0140557
International Centre for Eye Health (ICEH). Costa Rica Rapid Assessment of Avoidable Blindness Survey 2015. Grootebroek, Netherlands: RAAB Repository, 2018	Costa Rica	Age-related macular degeneration				RAAB Repository	2015	2015	Males	80	99	Nationally representative only	Mixed/both		99	people	0.0154507
International Centre for Eye Health (ICEH). China - Yunnan Luliang Rapid Assessment of Avoidable Blindness 2008. Grootebroek, Netherlands: RAAB Repository, 2008	Yunnan	Age-related macular degeneration				RAAB Repository	2008	2008	Females	50	64	Representative for subnational location only	Mixed/both		870	people	0.0119166
International Centre for Eye Health (ICEH). China - Yunnan Luliang Rapid Assessment of Avoidable Blindness 2008. Grootebroek, Netherlands: RAAB Repository, 2008	Yunnan	Age-related macular degeneration				RAAB Repository	2008	2008	Males	50	64	Representative for subnational location only	Mixed/both		674	people	0.011952
International Centre for Eye Health (ICEH). China - Yunnan Luliang Rapid Assessment of Avoidable Blindness 2008. Grootebroek, Netherlands: RAAB Repository, 2008	Yunnan	Age-related macular degeneration				RAAB Repository	2008	2008	Females	65	79	Representative for subnational location only	Mixed/both		532	people	0.0120054
International Centre for Eye Health (ICEH). China - Yunnan Luliang Rapid Assessment of Avoidable Blindness 2008. Grootebroek, Netherlands: RAAB Repository, 2008	Yunnan	Age-related macular degeneration				RAAB Repository	2008	2008	Males	65	79	Representative for subnational location only	Mixed/both		573	people	0.0119859
International Centre for Eye Health (ICEH). China - Yunnan Luliang Rapid Assessment of Avoidable Blindness 2008. Grootebroek, Netherlands: RAAB Repository, 2008	Yunnan	Age-related macular degeneration				RAAB Repository	2008	2008	Females	80	99	Representative for subnational location only	Mixed/both		95	people	0.015721
International Centre for Eye Health (ICEH). China - Yunnan Luliang Rapid Assessment of Avoidable Blindness 2008. Grootebroek, Netherlands: RAAB Repository, 2008	Yunnan	Age-related macular degeneration				RAAB Repository	2008	2008	Males	80	99	Representative for subnational location only	Mixed/both		98	people	0.0155156
International Centre for Eye Health (ICEH). Democratic Republic of Congo - Orientale Rapid Assessment of Avoidable Blindness 2015. Grootebroek, Netherlands: RAAB Repository	Democratic Republic of the Congo	Age-related macular degeneration				RAAB Repository	2015	2015	Females	50	64	Representative for subnational location only	Mixed/both		1170	people	0.0118928
International Centre for Eye Health (ICEH). Democratic Republic of Congo - Orientale Rapid Assessment of Avoidable Blindness 2015. Grootebroek, Netherlands: RAAB Repository	Democratic Republic of the Congo	Age-related macular degeneration				RAAB Repository	2015	2015	Males	50	64	Representative for subnational location only	Mixed/both		1164	people	0.0118931
International Centre for Eye Health (ICEH). Democratic Republic of Congo - Orientale Rapid Assessment of Avoidable Blindness 2015. Grootebroek, Netherlands: RAAB Repository	Democratic Republic of the Congo	Age-related macular degeneration				RAAB Repository	2015	2015	Females	65	79	Representative for subnational location only	Mixed/both		522	people	0.0120109
International Centre for Eye Health (ICEH). Democratic Republic of Congo - Orientale Rapid Assessment of Avoidable Blindness 2015. Grootebroek, Netherlands: RAAB Repository	Democratic Republic of the Congo	Age-related macular degeneration				RAAB Repository	2015	2015	Males	65	79	Representative for subnational location only	Mixed/both		496	people	0.0120267
International Centre for Eye Health (ICEH). Democratic Republic of Congo - Orientale Rapid Assessment of Avoidable Blindness 2015. Grootebroek, Netherlands: RAAB Repository	Democratic Republic of the Congo	Age-related macular degeneration				RAAB Repository	2015	2015	Females	80	99	Representative for subnational location only	Mixed/both		104	people	0.0151502
International Centre for Eye Health (ICEH). Democratic Republic of Congo - Orientale Rapid Assessment of Avoidable Blindness 2015. Grootebroek, Netherlands: RAAB Repository	Democratic Republic of the Congo	Age-related macular degeneration				RAAB Repository	2015	2015	Males	80	99	Representative for subnational location only	Mixed/both		104	people	0.0151502
International Centre for Eye Health (ICEH). Guatemala Rapid Assessment of Avoidable Blindness 2015. Grootebroek, Netherlands: RAAB Repository	Guatemala	Age-related macular degeneration				RAAB Repository	2015	2015	Females	50	64	Nationally representative only	Mixed/both		1435	people	0.0118829
International Centre for Eye Health (ICEH). Guatemala Rapid Assessment of Avoidable Blindness 2015. Grootebroek, Netherlands: RAAB Repository	Guatemala	Age-related macular degeneration				RAAB Repository	2015	2015	Males	50	64	Nationally representative only	Mixed/both		878	people	0.0119157
International Centre for Eye Health (ICEH). Guatemala Rapid Assessment of Avoidable Blindness 2015. Grootebroek, Netherlands: RAAB Repository	Guatemala	Age-related macular degeneration				RAAB Repository	2015	2015	Females	65	79	Nationally representative only	Mixed/both		642	people	0.0119611
International Centre for Eye Health (ICEH). Guatemala Rapid Assessment of Avoidable Blindness 2015. Grootebroek, Netherlands: RAAB Repository	Guatemala	Age-related macular degeneration				RAAB Repository	2015	2015	Males	65	79	Nationally representative only	Mixed/both		491	people	0.01203
International Centre for Eye Health (ICEH). Guatemala Rapid Assessment of Avoidable Blindness 2015. Grootebroek, Netherlands: RAAB Repository	Guatemala	Age-related macular degeneration				RAAB Repository	2015	2015	Females	80	99	Nationally representative only	Mixed/both		156	people	0.0134238
International Centre for Eye Health (ICEH). Guatemala Rapid Assessment of Avoidable Blindness 2015. Grootebroek, Netherlands: RAAB Repository	Guatemala	Age-related macular degeneration				RAAB Repository	2015	2015	Males	80	99	Nationally representative only	Mixed/both		158	people	0.0133868
International Centre for Eye Health (ICEH). Iran - Kordestan Rapid Assessment of Avoidable Blindness 2014. Grootebroek, Netherlands: RAAB Repository	Kurdistan	Age-related macular degeneration				RAAB Repository	2014	2014	Females	50	64	Representative for subnational location only	Mixed/both		1149	people	0.0118939
International Centre for Eye Health (ICEH). Iran - Kordestan Rapid Assessment of Avoidable Blindness 2014. Grootebroek, Netherlands: RAAB Repository	Kurdistan	Age-related macular degeneration				RAAB Repository	2014	2014	Males	50	64	Representative for subnational location only	Mixed/both		970	people	0.0119062
International Centre for Eye Health (ICEH). Iran - Kordestan Rapid Assessment of Avoidable Blindness 2014. Grootebroek, Netherlands: RAAB Repository	Kurdistan	Age-related macular degeneration				RAAB Repository	2014	2014	Females	65	79	Representative for subnational location only	Mixed/both		411	people	0.0121005
International Centre for Eye Health (ICEH). Iran - Kordestan Rapid Assessment of Avoidable Blindness 2014. Grootebroek, Netherlands: RAAB Repository	Kurdistan	Age-related macular degeneration				RAAB Repository	2014	2014	Males	65	79	Representative for subnational location only	Mixed/both		437	people	0.00300415
International Centre for Eye Health (ICEH). Iran - Kordestan Rapid Assessment of Avoidable Blindness 2014. Grootebroek, Netherlands: RAAB Repository	Kurdistan	Age-related macular degeneration				RAAB Repository	2014	2014	Females	80	99	Representative for subnational location only	Mixed/both		97	people	0.0155822
International Centre for Eye Health (ICEH). Iran - Kordestan Rapid Assessment of Avoidable Blindness 2014. Grootebroek, Netherlands: RAAB Repository	Kurdistan	Age-related macular degeneration				RAAB Repository	2014	2014	Males	80	99	Representative for subnational location only	Mixed/both		139	people	0.00943863
International Centre for Eye Health (ICEH). Kyrgyzstan - Batken, Jalal Abad, and Osh Rapid Assessment of Avoidable Blindness Survey 2017. Grootebroek, Netherlands: RAAB Repository, 2017	Kyrgyzstan	Age-related macular degeneration				RAAB Repository	2017	2017	Females	50	64	Representative for subnational location only	Mixed/both		1172	people	0.00112036
International Centre for Eye Health (ICEH). Kyrgyzstan - Batken, Jalal Abad, and Osh Rapid Assessment of Avoidable Blindness Survey 2017. Grootebroek, Netherlands: RAAB Repository, 2017	Kyrgyzstan	Age-related macular degeneration				RAAB Repository	2017	2017	Males	50	64	Representative for subnational location only	Mixed/both		816	people	0.0119239
International Centre for Eye Health (ICEH). Kyrgyzstan - Batken, Jalal Abad, and Osh Rapid Assessment of Avoidable Blindness Survey 2017. Grootebroek, Netherlands: RAAB Repository, 2017	Kyrgyzstan	Age-related macular degeneration				RAAB Repository	2017	2017	Females	65	79	Representative for subnational location only	Mixed/both		411	people	0.005084
International Centre for Eye Health (ICEH). Kyrgyzstan - Batken, Jalal Abad, and Osh Rapid Assessment of Avoidable Blindness Survey 2017. Grootebroek, Netherlands: RAAB Repository, 2017	Kyrgyzstan	Age-related macular degeneration				RAAB Repository	2017	2017	Males	65	79	Representative for subnational location only	Mixed/both		299	people	0.0123077
International Centre for Eye Health (ICEH). Kyrgyzstan - Batken, Jalal Abad, and Osh Rapid Assessment of Avoidable Blindness Survey 2017. Grootebroek, Netherlands: RAAB Repository, 2017	Kyrgyzstan	Age-related macular degeneration				RAAB Repository	2017	2017	Females	80	99	Representative for subnational location only	Mixed/both		113	people	0.0146952
International Centre for Eye Health (ICEH). Kyrgyzstan - Batken, Jalal Abad, and Osh Rapid Assessment of Avoidable Blindness Survey 2017. Grootebroek, Netherlands: RAAB Repository, 2017	Kyrgyzstan	Age-related macular degeneration				RAAB Repository	2017	2017	Males	80	99	Representative for subnational location only	Mixed/both		86	people	0.0164495
International Centre for Eye Health (ICEH). Laos Rapid Assessment of Avoidable Blindness Survey 2007. Grootebroek, Netherlands: RAAB Repository, 2017	Lao People's Democratic Republic	Age-related macular degeneration				RAAB Repository	2007	2007	Females	50	64	Nationally representative only	Mixed/both		827	people	0.0119223
International Centre for Eye Health (ICEH). Laos Rapid Assessment of Avoidable Blindness Survey 2007. Grootebroek, Netherlands: RAAB Repository, 2017	Lao People's Democratic Republic	Age-related macular degeneration				RAAB Repository	2007	2007	Males	50	64	Nationally representative only	Mixed/both		678	people	0.011951
International Centre for Eye Health (ICEH). Laos Rapid Assessment of Avoidable Blindness Survey 2007. Grootebroek, Netherlands: RAAB Repository, 2017	Lao People's Democratic Republic	Age-related macular degeneration				RAAB Repository	2007	2007	Females	65	79	Nationally representative only	Mixed/both		447	people	0.0120641
International Centre for Eye Health (ICEH). Laos Rapid Assessment of Avoidable Blindness Survey 2007. Grootebroek, Netherlands: RAAB Repository, 2017	Lao People's Democratic Republic	Age-related macular degeneration				RAAB Repository	2007	2007	Males	65	79	Nationally representative only	Mixed/both		396	people	0.0121186
International Centre for Eye Health (ICEH). Laos Rapid Assessment of Avoidable Blindness Survey 2007. Grootebroek, Netherlands: RAAB Repository, 2017	Lao People's Democratic Republic	Age-related macular degeneration				RAAB Repository	2007	2007	Females	80	99	Nationally representative only	Mixed/both		99	people	0.0154507
International Centre for Eye Health (ICEH). Laos Rapid Assessment of Avoidable Blindness Survey 2007. Grootebroek, Netherlands: RAAB Repository, 2017	Lao People's Democratic Republic	Age-related macular degeneration				RAAB Repository	2007	2007	Males	80	99	Nationally representative only	Mixed/both		75	people	0.0176485
International Centre for Eye Health (ICEH). Malaysia - Kelantan, Terengganu, and Pahang Rapid Assessment of Avoidable Blindness Survey 2014. Grootebroek, Netherlands: RAAB Repository, 2014	Malaysia	Age-related macular degeneration				RAAB Repository	2014	2014	Females	50	64	Representative for subnational location only	Mixed/both		896	people	0.0119136
International Centre for Eye Health (ICEH). Malaysia - Kelantan, Terengganu, and Pahang Rapid Assessment of Avoidable Blindness Survey 2014. Grootebroek, Netherlands: RAAB Repository, 2014	Malaysia	Age-related macular degeneration				RAAB Repository	2014	2014	Males	50	64	Representative for subnational location only	Mixed/both		587	people	0.0119802
International Centre for Eye Health (ICEH). Malaysia - Kelantan, Terengganu, and Pahang Rapid Assessment of Avoidable Blindness Survey 2014. Grootebroek, Netherlands: RAAB Repository, 2014	Malaysia	Age-related macular degeneration				RAAB Repository	2014	2014	Females	65	79	Representative for subnational location only	Mixed/both		458	people	0.0120547
International Centre for Eye Health (ICEH). Malaysia - Kelantan, Terengganu, and Pahang Rapid Assessment of Avoidable Blindness Survey 2014. Grootebroek, Netherlands: RAAB Repository, 2014	Malaysia	Age-related macular degeneration				RAAB Repository	2014	2014	Males	65	79	Representative for subnational location only	Mixed/both		380	people	0.0121403
International Centre for Eye Health (ICEH). Malaysia - Kelantan, Terengganu, and Pahang Rapid Assessment of Avoidable Blindness Survey 2014. Grootebroek, Netherlands: RAAB Repository, 2014	Malaysia	Age-related macular degeneration				RAAB Repository	2014	2014	Females	80	99	Representative for subnational location only	Mixed/both		81	people	0.0169444
International Centre for Eye Health (ICEH). Malaysia - Kelantan, Terengganu, and Pahang Rapid Assessment of Avoidable Blindness Survey 2014. Grootebroek, Netherlands: RAAB Repository, 2014	Malaysia	Age-related macular degeneration				RAAB Repository	2014	2014	Males	80	99	Representative for subnational location only	Mixed/both		47	people	0.0239893
International Centre for Eye Health (ICEH). Malaysia - Sabah Rapid Assessment of Avoidable Blindness Survey 2014. Grootebroek, Netherlands: RAAB Repository, 2014	Malaysia	Age-related macular degeneration				RAAB Repository	2014	2014	Females	50	64	Representative for subnational location only	Mixed/both		911	people	0.0119119
International Centre for Eye Health (ICEH). Malaysia - Sabah Rapid Assessment of Avoidable Blindness Survey 2014. Grootebroek, Netherlands: RAAB Repository, 2014	Malaysia	Age-related macular degeneration				RAAB Repository	2014	2014	Males	50	64	Representative for subnational location only	Mixed/both		701	people	0.0119453
International Centre for Eye Health (ICEH). Malaysia - Sabah Rapid Assessment of Avoidable Blindness Survey 2014. Grootebroek, Netherlands: RAAB Repository, 2014	Malaysia	Age-related macular degeneration				RAAB Repository	2014	2014	Females	65	79	Representative for subnational location only	Mixed/both		342	people	0.0122044
International Centre for Eye Health (ICEH). Malaysia - Sabah Rapid Assessment of Avoidable Blindness Survey 2014. Grootebroek, Netherlands: RAAB Repository, 2014	Malaysia	Age-related macular degeneration				RAAB Repository	2014	2014	Males	65	79	Representative for subnational location only	Mixed/both		302	people	0.0122991
International Centre for Eye Health (ICEH). Malaysia - Sabah Rapid Assessment of Avoidable Blindness Survey 2014. Grootebroek, Netherlands: RAAB Repository, 2014	Malaysia	Age-related macular degeneration				RAAB Repository	2014	2014	Females	80	99	Representative for subnational location only	Mixed/both		66	people	0.0190054
International Centre for Eye Health (ICEH). Malaysia - Sabah Rapid Assessment of Avoidable Blindness Survey 2014. Grootebroek, Netherlands: RAAB Repository, 2014	Malaysia	Age-related macular degeneration				RAAB Repository	2014	2014	Males	80	99	Representative for subnational location only	Mixed/both		62	people	0.0197629
International Centre for Eye Health (ICEH). Malaysia - Sarawak Rapid Assessment of Avoidable Blindness Survey 2014. Grootebroek, Netherlands: RAAB Repository, 2014	Malaysia	Age-related macular degeneration				RAAB Repository	2014	2014	Females	50	64	Representative for subnational location only	Mixed/both		820	people	0.0119233
International Centre for Eye Health (ICEH). Malaysia - Sarawak Rapid Assessment of Avoidable Blindness Survey 2014. Grootebroek, Netherlands: RAAB Repository, 2014	Malaysia	Age-related macular degeneration				RAAB Repository	2014	2014	Males	50	64	Representative for subnational location only	Mixed/both		657	people	0.0119567
International Centre for Eye Health (ICEH). Malaysia - Sarawak Rapid Assessment of Avoidable Blindness Survey 2014. Grootebroek, Netherlands: RAAB Repository, 2014	Malaysia	Age-related macular degeneration				RAAB Repository	2014	2014	Females	65	79	Representative for subnational location only	Mixed/both		383	people	0.0121361
International Centre for Eye Health (ICEH). Malaysia - Sarawak Rapid Assessment of Avoidable Blindness Survey 2014. Grootebroek, Netherlands: RAAB Repository, 2014	Malaysia	Age-related macular degeneration				RAAB Repository	2014	2014	Males	65	79	Representative for subnational location only	Mixed/both		372	people	0.0121522
International Centre for Eye Health (ICEH). Malaysia - Sarawak Rapid Assessment of Avoidable Blindness Survey 2014. Grootebroek, Netherlands: RAAB Repository, 2014	Malaysia	Age-related macular degeneration				RAAB Repository	2014	2014	Females	80	99	Representative for subnational location only	Mixed/both		85	people	0.0165427
International Centre for Eye Health (ICEH). Malaysia - Sarawak Rapid Assessment of Avoidable Blindness Survey 2014. Grootebroek, Netherlands: RAAB Repository, 2014	Malaysia	Age-related macular degeneration				RAAB Repository	2014	2014	Males	80	99	Representative for subnational location only	Mixed/both		67	people	0.0188328
International Centre for Eye Health (ICEH). Mexico - Nuevo Leon Rapid Assessment of Avoidable Blindness Survey 2014. Grootebroek, Netherlands: RAAB Repository, 2014	Nuevo Le처n	Age-related macular degeneration				RAAB Repository	2014	2014	Females	50	64	Representative for subnational location only	Mixed/both		1757	people	0.0118764
International Centre for Eye Health (ICEH). Mexico - Nuevo Leon Rapid Assessment of Avoidable Blindness Survey 2014. Grootebroek, Netherlands: RAAB Repository, 2014	Nuevo Le처n	Age-related macular degeneration				RAAB Repository	2014	2014	Males	50	64	Representative for subnational location only	Mixed/both		986	people	0.0119048
International Centre for Eye Health (ICEH). Mexico - Nuevo Leon Rapid Assessment of Avoidable Blindness Survey 2014. Grootebroek, Netherlands: RAAB Repository, 2014	Nuevo Le처n	Age-related macular degeneration				RAAB Repository	2014	2014	Females	65	79	Representative for subnational location only	Mixed/both		1109	people	0.0118961
International Centre for Eye Health (ICEH). Mexico - Nuevo Leon Rapid Assessment of Avoidable Blindness Survey 2014. Grootebroek, Netherlands: RAAB Repository, 2014	Nuevo Le처n	Age-related macular degeneration				RAAB Repository	2014	2014	Males	65	79	Representative for subnational location only	Mixed/both		770	people	0.00170518
International Centre for Eye Health (ICEH). Mexico - Nuevo Leon Rapid Assessment of Avoidable Blindness Survey 2014. Grootebroek, Netherlands: RAAB Repository, 2014	Nuevo Le처n	Age-related macular degeneration				RAAB Repository	2014	2014	Females	80	99	Representative for subnational location only	Mixed/both		226	people	0.0126309
International Centre for Eye Health (ICEH). Mexico - Nuevo Leon Rapid Assessment of Avoidable Blindness Survey 2014. Grootebroek, Netherlands: RAAB Repository, 2014	Nuevo Le처n	Age-related macular degeneration				RAAB Repository	2014	2014	Males	80	99	Representative for subnational location only	Mixed/both		207	people	0.012773
International Centre for Eye Health (ICEH). Mongolia Rapid Assessment of Avoidable Blindness Survey 2013. Grootebroek, Netherlands: RAAB Repository, 2014	Mongolia	Age-related macular degeneration				RAAB Repository	2012	2013	Females	50	64	Nationally representative only	Mixed/both		1556	people	0.01188
International Centre for Eye Health (ICEH). Mongolia Rapid Assessment of Avoidable Blindness Survey 2013. Grootebroek, Netherlands: RAAB Repository, 2014	Mongolia	Age-related macular degeneration				RAAB Repository	2012	2013	Males	50	64	Nationally representative only	Mixed/both		1014	people	0.0119026
International Centre for Eye Health (ICEH). Mongolia Rapid Assessment of Avoidable Blindness Survey 2013. Grootebroek, Netherlands: RAAB Repository, 2014	Mongolia	Age-related macular degeneration				RAAB Repository	2012	2013	Females	65	79	Nationally representative only	Mixed/both		686	people	0.011949
International Centre for Eye Health (ICEH). Mongolia Rapid Assessment of Avoidable Blindness Survey 2013. Grootebroek, Netherlands: RAAB Repository, 2014	Mongolia	Age-related macular degeneration				RAAB Repository	2012	2013	Males	65	79	Nationally representative only	Mixed/both		504	people	0.0120216
International Centre for Eye Health (ICEH). Mongolia Rapid Assessment of Avoidable Blindness Survey 2013. Grootebroek, Netherlands: RAAB Repository, 2014	Mongolia	Age-related macular degeneration				RAAB Repository	2012	2013	Females	80	99	Nationally representative only	Mixed/both		171	people	0.0076737
International Centre for Eye Health (ICEH). Mongolia Rapid Assessment of Avoidable Blindness Survey 2013. Grootebroek, Netherlands: RAAB Repository, 2014	Mongolia	Age-related macular degeneration				RAAB Repository	2012	2013	Males	80	99	Nationally representative only	Mixed/both		98	people	0.0155156
International Centre for Eye Health (ICEH). Mongolia Rapid Assessment of Avoidable Blindness Survey 2013. Grootebroek, Netherlands: RAAB Repository, 2014	Mozambique	Age-related macular degeneration				RAAB Repository	2016	2016	Females	50	64	Representative for subnational location only	Mixed/both		1209	people	0.0118909
International Centre for Eye Health (ICEH). Mongolia Rapid Assessment of Avoidable Blindness Survey 2013. Grootebroek, Netherlands: RAAB Repository, 2014	Mozambique	Age-related macular degeneration				RAAB Repository	2016	2016	Males	50	64	Representative for subnational location only	Mixed/both		645	people	0.0119602
International Centre for Eye Health (ICEH). Mongolia Rapid Assessment of Avoidable Blindness Survey 2013. Grootebroek, Netherlands: RAAB Repository, 2014	Mozambique	Age-related macular degeneration				RAAB Repository	2016	2016	Females	65	79	Representative for subnational location only	Mixed/both		482	people	0.0120362
International Centre for Eye Health (ICEH). Mongolia Rapid Assessment of Avoidable Blindness Survey 2013. Grootebroek, Netherlands: RAAB Repository, 2014	Mozambique	Age-related macular degeneration				RAAB Repository	2016	2016	Males	65	79	Representative for subnational location only	Mixed/both		344	people	0.0122005
International Centre for Eye Health (ICEH). Mongolia Rapid Assessment of Avoidable Blindness Survey 2013. Grootebroek, Netherlands: RAAB Repository, 2014	Mozambique	Age-related macular degeneration				RAAB Repository	2016	2016	Females	80	99	Representative for subnational location only	Mixed/both		177	people	0.0130916
International Centre for Eye Health (ICEH). Mongolia Rapid Assessment of Avoidable Blindness Survey 2013. Grootebroek, Netherlands: RAAB Repository, 2014	Mozambique	Age-related macular degeneration				RAAB Repository	2016	2016	Males	80	99	Representative for subnational location only	Mixed/both		109	people	0.0148852
International Centre for Eye Health (ICEH). Mozambique - Nampula Rapid Assessment of Avoidable Blindness Survey 2011. Grootebroek, Netherlands: RAAB Repository, 2014	Mozambique	Age-related macular degeneration				RAAB Repository	2011	2011	Females	50	64	Representative for subnational location only	Mixed/both		1056	people	0.0118995
International Centre for Eye Health (ICEH). Mozambique - Nampula Rapid Assessment of Avoidable Blindness Survey 2011. Grootebroek, Netherlands: RAAB Repository, 2014	Mozambique	Age-related macular degeneration				RAAB Repository	2011	2011	Males	50	64	Representative for subnational location only	Mixed/both		826	people	0.0119224
International Centre for Eye Health (ICEH). Mozambique - Nampula Rapid Assessment of Avoidable Blindness Survey 2011. Grootebroek, Netherlands: RAAB Repository, 2014	Mozambique	Age-related macular degeneration				RAAB Repository	2011	2011	Females	65	79	Representative for subnational location only	Mixed/both		465	people	0.012049
International Centre for Eye Health (ICEH). Mozambique - Nampula Rapid Assessment of Avoidable Blindness Survey 2011. Grootebroek, Netherlands: RAAB Repository, 2014	Mozambique	Age-related macular degeneration				RAAB Repository	2011	2011	Males	65	79	Representative for subnational location only	Mixed/both		445	people	0.00295016
International Centre for Eye Health (ICEH). Mozambique - Nampula Rapid Assessment of Avoidable Blindness Survey 2011. Grootebroek, Netherlands: RAAB Repository, 2014	Mozambique	Age-related macular degeneration				RAAB Repository	2011	2011	Females	80	99	Representative for subnational location only	Mixed/both		86	people	0.0164495
International Centre for Eye Health (ICEH). Mozambique - Nampula Rapid Assessment of Avoidable Blindness Survey 2011. Grootebroek, Netherlands: RAAB Repository, 2014	Mozambique	Age-related macular degeneration				RAAB Repository	2011	2011	Males	80	99	Representative for subnational location only	Mixed/both		76	people	0.0172492
International Centre for Eye Health (ICEH). Rwanda Rapid Assessment of Avoidable Blindness Survey 2015. Grootebroek, Netherlands: RAAB Repository, 2014	Rwanda	Age-related macular degeneration				RAAB Repository	2015	2015	Females	50	64	Nationally representative only	Mixed/both		1902	people	0.0118744
International Centre for Eye Health (ICEH). Rwanda Rapid Assessment of Avoidable Blindness Survey 2015. Grootebroek, Netherlands: RAAB Repository, 2014	Rwanda	Age-related macular degeneration				RAAB Repository	2015	2015	Males	50	64	Nationally representative only	Mixed/both		1249	people	0.0118892
International Centre for Eye Health (ICEH). Rwanda Rapid Assessment of Avoidable Blindness Survey 2015. Grootebroek, Netherlands: RAAB Repository, 2014	Rwanda	Age-related macular degeneration				RAAB Repository	2015	2015	Females	65	79	Nationally representative only	Mixed/both		882	people	0.0119152
International Centre for Eye Health (ICEH). Rwanda Rapid Assessment of Avoidable Blindness Survey 2015. Grootebroek, Netherlands: RAAB Repository, 2014	Rwanda	Age-related macular degeneration				RAAB Repository	2015	2015	Males	65	79	Nationally representative only	Mixed/both		556	people	0.0119935
International Centre for Eye Health (ICEH). Rwanda Rapid Assessment of Avoidable Blindness Survey 2015. Grootebroek, Netherlands: RAAB Repository, 2014	Rwanda	Age-related macular degeneration				RAAB Repository	2015	2015	Females	80	99	Nationally representative only	Mixed/both		305	people	0.0122907
International Centre for Eye Health (ICEH). Rwanda Rapid Assessment of Avoidable Blindness Survey 2015. Grootebroek, Netherlands: RAAB Repository, 2014	Rwanda	Age-related macular degeneration				RAAB Repository	2015	2015	Males	80	99	Nationally representative only	Mixed/both		171	people	0.0076737
International Centre for Eye Health (ICEH). South Africa Rapid Assessment of Avoidable Blindness Survey 2010. Grootebroek, Netherlands: RAAB Repository, 2014	North-West	Age-related macular degeneration				RAAB Repository	2010	2010	Females	50	64	Representative for subnational location only	Mixed/both		746	people	0.0119358
International Centre for Eye Health (ICEH). South Africa Rapid Assessment of Avoidable Blindness Survey 2010. Grootebroek, Netherlands: RAAB Repository, 2014	North-West	Age-related macular degeneration				RAAB Repository	2010	2010	Males	50	64	Representative for subnational location only	Mixed/both		457	people	0.0120555
International Centre for Eye Health (ICEH). South Africa Rapid Assessment of Avoidable Blindness Survey 2010. Grootebroek, Netherlands: RAAB Repository, 2014	North-West	Age-related macular degeneration				RAAB Repository	2010	2010	Females	65	79	Representative for subnational location only	Mixed/both		460	people	0.012053
International Centre for Eye Health (ICEH). South Africa Rapid Assessment of Avoidable Blindness Survey 2010. Grootebroek, Netherlands: RAAB Repository, 2014	North-West	Age-related macular degeneration				RAAB Repository	2010	2010	Males	65	79	Representative for subnational location only	Mixed/both		289	people	0.0123384
International Centre for Eye Health (ICEH). South Africa Rapid Assessment of Avoidable Blindness Survey 2010. Grootebroek, Netherlands: RAAB Repository, 2014	North-West	Age-related macular degeneration				RAAB Repository	2010	2010	Females	80	99	Representative for subnational location only	Mixed/both		166	people	0.013251
International Centre for Eye Health (ICEH). South Africa Rapid Assessment of Avoidable Blindness Survey 2010. Grootebroek, Netherlands: RAAB Repository, 2014	North-West	Age-related macular degeneration				RAAB Repository	2010	2010	Males	80	99	Representative for subnational location only	Mixed/both		79	people	0.0171644
International Centre for Eye Health (ICEH). Sudan - White Nile Rapid Assessment of Avoidable Blindness Survey 2010. Grootebroek, Netherlands: RAAB Repository, 2010	Sudan	Age-related macular degeneration				RAAB Repository	2010	2010	Females	50	64	Representative for subnational location only	Mixed/both		639	people	0.011962
International Centre for Eye Health (ICEH). Sudan - White Nile Rapid Assessment of Avoidable Blindness Survey 2010. Grootebroek, Netherlands: RAAB Repository, 2010	Sudan	Age-related macular degeneration				RAAB Repository	2010	2010	Males	50	64	Representative for subnational location only	Mixed/both		614	people	0.0119701
International Centre for Eye Health (ICEH). Sudan - White Nile Rapid Assessment of Avoidable Blindness Survey 2010. Grootebroek, Netherlands: RAAB Repository, 2010	Sudan	Age-related macular degeneration				RAAB Repository	2010	2010	Females	65	79	Representative for subnational location only	Mixed/both		280	people	0.0123688
International Centre for Eye Health (ICEH). Sudan - White Nile Rapid Assessment of Avoidable Blindness Survey 2010. Grootebroek, Netherlands: RAAB Repository, 2010	Sudan	Age-related macular degeneration				RAAB Repository	2010	2010	Males	65	79	Representative for subnational location only	Mixed/both		342	people	0.0122044
International Centre for Eye Health (ICEH). Sudan - White Nile Rapid Assessment of Avoidable Blindness Survey 2010. Grootebroek, Netherlands: RAAB Repository, 2010	Sudan	Age-related macular degeneration				RAAB Repository	2010	2010	Females	80	99	Representative for subnational location only	Mixed/both		109	people	0.0120333
International Centre for Eye Health (ICEH). Sudan - White Nile Rapid Assessment of Avoidable Blindness Survey 2010. Grootebroek, Netherlands: RAAB Repository, 2010	Sudan	Age-related macular degeneration				RAAB Repository	2010	2010	Males	80	99	Representative for subnational location only	Mixed/both		113	people	0.0146952
International Centre for Eye Health (ICEH). Tanzania - Kigoma Rapid Assessment of Avoidable Blindness Survey 2011. Grootebroek, Netherlands: RAAB Repository, 2010. [Unpublished]	United Republic of Tanzania	Age-related macular degeneration			Unpublished	RAAB Repository	2011	2011	Females	50	64	Representative for subnational location only	Mixed/both		914	people	0.0119116
International Centre for Eye Health (ICEH). Tanzania - Kigoma Rapid Assessment of Avoidable Blindness Survey 2011. Grootebroek, Netherlands: RAAB Repository, 2010. [Unpublished]	United Republic of Tanzania	Age-related macular degeneration			Unpublished	RAAB Repository	2011	2011	Males	50	64	Representative for subnational location only	Mixed/both		996	people	0.011904
International Centre for Eye Health (ICEH). Tanzania - Kigoma Rapid Assessment of Avoidable Blindness Survey 2011. Grootebroek, Netherlands: RAAB Repository, 2010. [Unpublished]	United Republic of Tanzania	Age-related macular degeneration			Unpublished	RAAB Repository	2011	2011	Females	65	79	Representative for subnational location only	Mixed/both		387	people	0.00416922
International Centre for Eye Health (ICEH). Tanzania - Kigoma Rapid Assessment of Avoidable Blindness Survey 2011. Grootebroek, Netherlands: RAAB Repository, 2010. [Unpublished]	United Republic of Tanzania	Age-related macular degeneration			Unpublished	RAAB Repository	2011	2011	Males	65	79	Representative for subnational location only	Mixed/both		436	people	0.00301104
International Centre for Eye Health (ICEH). Tanzania - Kigoma Rapid Assessment of Avoidable Blindness Survey 2011. Grootebroek, Netherlands: RAAB Repository, 2010. [Unpublished]	United Republic of Tanzania	Age-related macular degeneration			Unpublished	RAAB Repository	2011	2011	Females	80	99	Representative for subnational location only	Mixed/both		171	people	0.0076737
International Centre for Eye Health (ICEH). Tanzania - Kigoma Rapid Assessment of Avoidable Blindness Survey 2011. Grootebroek, Netherlands: RAAB Repository, 2010. [Unpublished]	United Republic of Tanzania	Age-related macular degeneration			Unpublished	RAAB Repository	2011	2011	Males	80	99	Representative for subnational location only	Mixed/both		227	people	0.00821077
International Centre for Eye Health (ICEH). Tanzania - Singida Rapid Assessment of Avoidable Blindness Survey 2017. Grootebroek, Netherlands: RAAB Repository	United Republic of Tanzania	Age-related macular degeneration			Forthcoming	RAAB Repository	2017	2017	Females	50	64	Representative for subnational location only	Mixed/both		1071	people	0.0118985
International Centre for Eye Health (ICEH). Tanzania - Singida Rapid Assessment of Avoidable Blindness Survey 2017. Grootebroek, Netherlands: RAAB Repository	United Republic of Tanzania	Age-related macular degeneration			Forthcoming	RAAB Repository	2017	2017	Males	50	64	Representative for subnational location only	Mixed/both		845	people	0.0119198
International Centre for Eye Health (ICEH). Tanzania - Singida Rapid Assessment of Avoidable Blindness Survey 2017. Grootebroek, Netherlands: RAAB Repository	United Republic of Tanzania	Age-related macular degeneration			Forthcoming	RAAB Repository	2017	2017	Females	65	79	Representative for subnational location only	Mixed/both		652	people	0.0119581
International Centre for Eye Health (ICEH). Tanzania - Singida Rapid Assessment of Avoidable Blindness Survey 2017. Grootebroek, Netherlands: RAAB Repository	United Republic of Tanzania	Age-related macular degeneration			Forthcoming	RAAB Repository	2017	2017	Males	65	79	Representative for subnational location only	Mixed/both		522	people	0.0120109
International Centre for Eye Health (ICEH). Tanzania - Singida Rapid Assessment of Avoidable Blindness Survey 2017. Grootebroek, Netherlands: RAAB Repository	United Republic of Tanzania	Age-related macular degeneration			Forthcoming	RAAB Repository	2017	2017	Females	80	99	Representative for subnational location only	Mixed/both		368	people	0.00356723
International Centre for Eye Health (ICEH). Tanzania - Singida Rapid Assessment of Avoidable Blindness Survey 2017. Grootebroek, Netherlands: RAAB Repository	United Republic of Tanzania	Age-related macular degeneration			Forthcoming	RAAB Repository	2017	2017	Males	80	99	Representative for subnational location only	Mixed/both		264	people	0.0124305
International Centre for Eye Health (ICEH). Uganda - Karamoja Rapid Assessment of Avoidable Blindness Survey 2015. Grootebroek, Netherlands: RAAB Repository.[Forthcoming]	Uganda	Age-related macular degeneration			Forthcoming	RAAB Repository	2014	2015	Females	50	64	Representative for subnational location only	Mixed/both		1288	people	0.0118876
International Centre for Eye Health (ICEH). Uganda - Karamoja Rapid Assessment of Avoidable Blindness Survey 2015. Grootebroek, Netherlands: RAAB Repository.[Forthcoming]	Uganda	Age-related macular degeneration			Forthcoming	RAAB Repository	2014	2015	Males	50	64	Representative for subnational location only	Mixed/both		716	people	0.011942
International Centre for Eye Health (ICEH). Uganda - Karamoja Rapid Assessment of Avoidable Blindness Survey 2015. Grootebroek, Netherlands: RAAB Repository.[Forthcoming]	Uganda	Age-related macular degeneration			Forthcoming	RAAB Repository	2014	2015	Females	65	79	Representative for subnational location only	Mixed/both		823	people	0.0119229
International Centre for Eye Health (ICEH). Uganda - Karamoja Rapid Assessment of Avoidable Blindness Survey 2015. Grootebroek, Netherlands: RAAB Repository.[Forthcoming]	Uganda	Age-related macular degeneration			Forthcoming	RAAB Repository	2014	2015	Males	65	79	Representative for subnational location only	Mixed/both		559	people	0.0119921
International Centre for Eye Health (ICEH). Uganda - Karamoja Rapid Assessment of Avoidable Blindness Survey 2015. Grootebroek, Netherlands: RAAB Repository.[Forthcoming]	Uganda	Age-related macular degeneration			Forthcoming	RAAB Repository	2014	2015	Females	80	99	Representative for subnational location only	Mixed/both		193	people	0.0129042
International Centre for Eye Health (ICEH). Uganda - Karamoja Rapid Assessment of Avoidable Blindness Survey 2015. Grootebroek, Netherlands: RAAB Repository.[Forthcoming]	Uganda	Age-related macular degeneration			Forthcoming	RAAB Repository	2014	2015	Males	80	99	Representative for subnational location only	Mixed/both		148	people	0.0135861
International Centre for Eye Health (ICEH). Uganda - Western Ntungamo Rapid Assessment of Avoidable Blindness Survey 2011. Grootebroek, Netherlands: RAAB Repository. [Forthcoming}	Uganda	Age-related macular degeneration			Forthcoming	RAAB Repository	2011	2011	Females	50	64	Representative for subnational location only	Mixed/both		1331	people	0.0118861
International Centre for Eye Health (ICEH). Uganda - Western Ntungamo Rapid Assessment of Avoidable Blindness Survey 2011. Grootebroek, Netherlands: RAAB Repository. [Forthcoming}	Uganda	Age-related macular degeneration			Forthcoming	RAAB Repository	2011	2011	Males	50	64	Representative for subnational location only	Mixed/both		979	people	0.0119054
International Centre for Eye Health (ICEH). Uganda - Western Ntungamo Rapid Assessment of Avoidable Blindness Survey 2011. Grootebroek, Netherlands: RAAB Repository. [Forthcoming}	Uganda	Age-related macular degeneration			Forthcoming	RAAB Repository	2011	2011	Females	65	79	Representative for subnational location only	Mixed/both		552	people	0.0119954
International Centre for Eye Health (ICEH). Uganda - Western Ntungamo Rapid Assessment of Avoidable Blindness Survey 2011. Grootebroek, Netherlands: RAAB Repository. [Forthcoming}	Uganda	Age-related macular degeneration			Forthcoming	RAAB Repository	2011	2011	Males	65	79	Representative for subnational location only	Mixed/both		419	people	0.0120916
International Centre for Eye Health (ICEH). Uganda - Western Ntungamo Rapid Assessment of Avoidable Blindness Survey 2011. Grootebroek, Netherlands: RAAB Repository. [Forthcoming}	Uganda	Age-related macular degeneration			Forthcoming	RAAB Repository	2011	2011	Females	80	99	Representative for subnational location only	Mixed/both		256	people	0.0124656
International Centre for Eye Health (ICEH). Uganda - Western Ntungamo Rapid Assessment of Avoidable Blindness Survey 2011. Grootebroek, Netherlands: RAAB Repository. [Forthcoming}	Uganda	Age-related macular degeneration			Forthcoming	RAAB Repository	2011	2011	Males	80	99	Representative for subnational location only	Mixed/both		166	people	0.013251
International Centre for Eye Health (ICEH). Venezuela Rapid Assessment of Avoidable Blindness Survey 2004. Grootebroek, Netherlands: RAAB Repository	Venezuela (Bolivarian Republic of)	Age-related macular degeneration			Unpublished	RAAB Repository	2005	2005	Females	50	64	Nationally representative only	Mixed/both		1158	people	0.0118934
International Centre for Eye Health (ICEH). Venezuela Rapid Assessment of Avoidable Blindness Survey 2004. Grootebroek, Netherlands: RAAB Repository	Venezuela (Bolivarian Republic of)	Age-related macular degeneration			Unpublished	RAAB Repository	2005	2005	Males	50	64	Nationally representative only	Mixed/both		1037	people	0.0119008
International Centre for Eye Health (ICEH). Venezuela Rapid Assessment of Avoidable Blindness Survey 2004. Grootebroek, Netherlands: RAAB Repository	Venezuela (Bolivarian Republic of)	Age-related macular degeneration			Unpublished	RAAB Repository	2005	2005	Females	65	79	Nationally representative only	Mixed/both		487	people	0.0120327
International Centre for Eye Health (ICEH). Venezuela Rapid Assessment of Avoidable Blindness Survey 2004. Grootebroek, Netherlands: RAAB Repository	Venezuela (Bolivarian Republic of)	Age-related macular degeneration			Unpublished	RAAB Repository	2005	2005	Males	65	79	Nationally representative only	Mixed/both		405	people	0.0121075
International Centre for Eye Health (ICEH). Venezuela Rapid Assessment of Avoidable Blindness Survey 2004. Grootebroek, Netherlands: RAAB Repository	Venezuela (Bolivarian Republic of)	Age-related macular degeneration			Unpublished	RAAB Repository	2005	2005	Females	80	99	Nationally representative only	Mixed/both		127	people	0.014152
International Centre for Eye Health (ICEH). Venezuela Rapid Assessment of Avoidable Blindness Survey 2004. Grootebroek, Netherlands: RAAB Repository	Venezuela (Bolivarian Republic of)	Age-related macular degeneration			Unpublished	RAAB Repository	2005	2005	Males	80	99	Nationally representative only	Mixed/both		103	people	0.0152073
International Centre for Eye Health (ICEH). Vietnam - Bac Ninh Rapid Assessment of Avoidable Blindness Survey 2015. Grootebroek, Netherlands: RAAB Repository	Viet Nam	Age-related macular degeneration				RAAB Repository	2015	2015	Females	50	64	Representative for subnational location only	Mixed/both		632	people	0.0119642
International Centre for Eye Health (ICEH). Vietnam - Bac Ninh Rapid Assessment of Avoidable Blindness Survey 2015. Grootebroek, Netherlands: RAAB Repository	Viet Nam	Age-related macular degeneration				RAAB Repository	2015	2015	Males	50	64	Representative for subnational location only	Mixed/both		484	people	0.0120348
International Centre for Eye Health (ICEH). Vietnam - Bac Ninh Rapid Assessment of Avoidable Blindness Survey 2015. Grootebroek, Netherlands: RAAB Repository	Viet Nam	Age-related macular degeneration				RAAB Repository	2015	2015	Females	65	79	Representative for subnational location only	Mixed/both		310	people	0.0122772
International Centre for Eye Health (ICEH). Vietnam - Bac Ninh Rapid Assessment of Avoidable Blindness Survey 2015. Grootebroek, Netherlands: RAAB Repository	Viet Nam	Age-related macular degeneration				RAAB Repository	2015	2015	Males	65	79	Representative for subnational location only	Mixed/both		228	people	0.0126179
International Centre for Eye Health (ICEH). Vietnam - Bac Ninh Rapid Assessment of Avoidable Blindness Survey 2015. Grootebroek, Netherlands: RAAB Repository	Viet Nam	Age-related macular degeneration				RAAB Repository	2015	2015	Females	80	99	Representative for subnational location only	Mixed/both		175	people	0.0131185
International Centre for Eye Health (ICEH). Vietnam - Bac Ninh Rapid Assessment of Avoidable Blindness Survey 2015. Grootebroek, Netherlands: RAAB Repository	Viet Nam	Age-related macular degeneration				RAAB Repository	2015	2015	Males	80	99	Representative for subnational location only	Mixed/both		60	people	0.0201868
International Centre for Eye Health (ICEH). Vietnam - Phu Tho Rapid Assessment of Avoidable Blindness Survey 2015. Grootebroek, Netherlands: RAAB Repository	Viet Nam	Age-related macular degeneration				RAAB Repository	2015	2015	Females	50	64	Representative for subnational location only	Mixed/both		622	people	0.0119674
International Centre for Eye Health (ICEH). Vietnam - Phu Tho Rapid Assessment of Avoidable Blindness Survey 2015. Grootebroek, Netherlands: RAAB Repository	Viet Nam	Age-related macular degeneration				RAAB Repository	2015	2015	Males	50	64	Representative for subnational location only	Mixed/both		394	people	0.0121212
International Centre for Eye Health (ICEH). Vietnam - Phu Tho Rapid Assessment of Avoidable Blindness Survey 2015. Grootebroek, Netherlands: RAAB Repository	Viet Nam	Age-related macular degeneration				RAAB Repository	2015	2015	Females	65	79	Representative for subnational location only	Mixed/both		387	people	0.0121305
International Centre for Eye Health (ICEH). Vietnam - Phu Tho Rapid Assessment of Avoidable Blindness Survey 2015. Grootebroek, Netherlands: RAAB Repository	Viet Nam	Age-related macular degeneration				RAAB Repository	2015	2015	Males	65	79	Representative for subnational location only	Mixed/both		254	people	0.0124749
International Centre for Eye Health (ICEH). Vietnam - Phu Tho Rapid Assessment of Avoidable Blindness Survey 2015. Grootebroek, Netherlands: RAAB Repository	Viet Nam	Age-related macular degeneration				RAAB Repository	2015	2015	Females	80	99	Representative for subnational location only	Mixed/both		208	people	0.0127646
International Centre for Eye Health (ICEH). Vietnam - Phu Tho Rapid Assessment of Avoidable Blindness Survey 2015. Grootebroek, Netherlands: RAAB Repository	Viet Nam	Age-related macular degeneration				RAAB Repository	2015	2015	Males	80	99	Representative for subnational location only	Mixed/both		90	people	0.0161028
International Centre for Eye Health (ICEH). Vietnam - Nam Dinh Rapid Assessment of Avoidable Blindness Survey 2015. Grootebroek, Netherlands: RAAB Repository	Viet Nam	Age-related macular degeneration				RAAB Repository	2015	2015	Females	50	64	Representative for subnational location only	Mixed/both		617	people	0.0119691
International Centre for Eye Health (ICEH). Vietnam - Nam Dinh Rapid Assessment of Avoidable Blindness Survey 2015. Grootebroek, Netherlands: RAAB Repository	Viet Nam	Age-related macular degeneration				RAAB Repository	2015	2015	Males	50	64	Representative for subnational location only	Mixed/both		492	people	0.0120293
International Centre for Eye Health (ICEH). Vietnam - Nam Dinh Rapid Assessment of Avoidable Blindness Survey 2015. Grootebroek, Netherlands: RAAB Repository	Viet Nam	Age-related macular degeneration				RAAB Repository	2015	2015	Females	65	79	Representative for subnational location only	Mixed/both		350	people	0.0121892
International Centre for Eye Health (ICEH). Vietnam - Nam Dinh Rapid Assessment of Avoidable Blindness Survey 2015. Grootebroek, Netherlands: RAAB Repository	Viet Nam	Age-related macular degeneration				RAAB Repository	2015	2015	Males	65	79	Representative for subnational location only	Mixed/both		227	people	0.0126244
International Centre for Eye Health (ICEH). Vietnam - Nam Dinh Rapid Assessment of Avoidable Blindness Survey 2015. Grootebroek, Netherlands: RAAB Repository	Viet Nam	Age-related macular degeneration				RAAB Repository	2015	2015	Females	80	99	Representative for subnational location only	Mixed/both		160	people	0.0100683
International Centre for Eye Health (ICEH). Vietnam - Nam Dinh Rapid Assessment of Avoidable Blindness Survey 2015. Grootebroek, Netherlands: RAAB Repository	Viet Nam	Age-related macular degeneration				RAAB Repository	2015	2015	Males	80	99	Representative for subnational location only	Mixed/both		85	people	0.0165427
International Centre for Eye Health (ICEH). Vietnam - Dien Bien Rapid Assessment of Avoidable Blindness Survey 2015. Grootebroek, Netherlands: RAAB Repository	Viet Nam	Age-related macular degeneration				RAAB Repository	2015	2015	Females	50	64	Representative for subnational location only	Mixed/both		703	people	0.0119449
International Centre for Eye Health (ICEH). Vietnam - Dien Bien Rapid Assessment of Avoidable Blindness Survey 2015. Grootebroek, Netherlands: RAAB Repository	Viet Nam	Age-related macular degeneration				RAAB Repository	2015	2015	Males	50	64	Representative for subnational location only	Mixed/both		548	people	0.0119973
International Centre for Eye Health (ICEH). Vietnam - Dien Bien Rapid Assessment of Avoidable Blindness Survey 2015. Grootebroek, Netherlands: RAAB Repository	Viet Nam	Age-related macular degeneration				RAAB Repository	2015	2015	Females	65	79	Representative for subnational location only	Mixed/both		272	people	0.0123983
International Centre for Eye Health (ICEH). Vietnam - Dien Bien Rapid Assessment of Avoidable Blindness Survey 2015. Grootebroek, Netherlands: RAAB Repository	Viet Nam	Age-related macular degeneration				RAAB Repository	2015	2015	Males	65	79	Representative for subnational location only	Mixed/both		211	people	0.01274
International Centre for Eye Health (ICEH). Vietnam - Dien Bien Rapid Assessment of Avoidable Blindness Survey 2015. Grootebroek, Netherlands: RAAB Repository	Viet Nam	Age-related macular degeneration				RAAB Repository	2015	2015	Females	80	99	Representative for subnational location only	Mixed/both		151	people	0.0086892
International Centre for Eye Health (ICEH). Vietnam - Dien Bien Rapid Assessment of Avoidable Blindness Survey 2015. Grootebroek, Netherlands: RAAB Repository	Viet Nam	Age-related macular degeneration				RAAB Repository	2015	2015	Males	80	99	Representative for subnational location only	Mixed/both		80	people	0.0170527
International Centre for Eye Health (ICEH). Vietnam - Tuyen Quang Rapid Assessment of Avoidable Blindness Survey 2015. Grootebroek, Netherlands: RAAB Repository	Viet Nam	Age-related macular degeneration				RAAB Repository	2015	2015	Females	50	64	Representative for subnational location only	Mixed/both		662	people	0.0119553
International Centre for Eye Health (ICEH). Vietnam - Tuyen Quang Rapid Assessment of Avoidable Blindness Survey 2015. Grootebroek, Netherlands: RAAB Repository	Viet Nam	Age-related macular degeneration				RAAB Repository	2015	2015	Males	50	64	Representative for subnational location only	Mixed/both		498	people	0.0120254
International Centre for Eye Health (ICEH). Vietnam - Tuyen Quang Rapid Assessment of Avoidable Blindness Survey 2015. Grootebroek, Netherlands: RAAB Repository	Viet Nam	Age-related macular degeneration				RAAB Repository	2015	2015	Females	65	79	Representative for subnational location only	Mixed/both		317	people	0.0041409
International Centre for Eye Health (ICEH). Vietnam - Tuyen Quang Rapid Assessment of Avoidable Blindness Survey 2015. Grootebroek, Netherlands: RAAB Repository	Viet Nam	Age-related macular degeneration				RAAB Repository	2015	2015	Males	65	79	Representative for subnational location only	Mixed/both		220	people	0.00596558
International Centre for Eye Health (ICEH). Vietnam - Tuyen Quang Rapid Assessment of Avoidable Blindness Survey 2015. Grootebroek, Netherlands: RAAB Repository	Viet Nam	Age-related macular degeneration				RAAB Repository	2015	2015	Females	80	99	Representative for subnational location only	Mixed/both		152	people	0.013502
International Centre for Eye Health (ICEH). Vietnam - Tuyen Quang Rapid Assessment of Avoidable Blindness Survey 2015. Grootebroek, Netherlands: RAAB Repository	Viet Nam	Age-related macular degeneration				RAAB Repository	2015	2015	Males	80	99	Representative for subnational location only	Mixed/both		70	people	0.0183502
International Centre for Eye Health (ICEH). Vietnam - Gia Lai Rapid Assessment of Avoidable Blindness Survey 2015. Grootebroek, Netherlands: RAAB Repository	Viet Nam	Age-related macular degeneration				RAAB Repository	2015	2015	Females	50	64	Representative for subnational location only	Mixed/both		653	people	0.0119578
International Centre for Eye Health (ICEH). Vietnam - Gia Lai Rapid Assessment of Avoidable Blindness Survey 2015. Grootebroek, Netherlands: RAAB Repository	Viet Nam	Age-related macular degeneration				RAAB Repository	2015	2015	Males	50	64	Representative for subnational location only	Mixed/both		330	people	0.0122293
International Centre for Eye Health (ICEH). Vietnam - Gia Lai Rapid Assessment of Avoidable Blindness Survey 2015. Grootebroek, Netherlands: RAAB Repository	Viet Nam	Age-related macular degeneration				RAAB Repository	2015	2015	Females	65	79	Representative for subnational location only	Mixed/both		403	people	0.0121099
International Centre for Eye Health (ICEH). Vietnam - Gia Lai Rapid Assessment of Avoidable Blindness Survey 2015. Grootebroek, Netherlands: RAAB Repository	Viet Nam	Age-related macular degeneration				RAAB Repository	2015	2015	Males	65	79	Representative for subnational location only	Mixed/both		264	people	0.0124305
International Centre for Eye Health (ICEH). Vietnam - Gia Lai Rapid Assessment of Avoidable Blindness Survey 2015. Grootebroek, Netherlands: RAAB Repository	Viet Nam	Age-related macular degeneration				RAAB Repository	2015	2015	Females	80	99	Representative for subnational location only	Mixed/both		196	people	0.0128739
International Centre for Eye Health (ICEH). Vietnam - Gia Lai Rapid Assessment of Avoidable Blindness Survey 2015. Grootebroek, Netherlands: RAAB Repository	Viet Nam	Age-related macular degeneration				RAAB Repository	2015	2015	Males	80	99	Representative for subnational location only	Mixed/both		125	people	0.0142197
International Centre for Eye Health (ICEH). Vietnam - Quang Tri Rapid Assessment of Avoidable Blindness Survey 2015. Grootebroek, Netherlands: RAAB Repository	Viet Nam	Age-related macular degeneration				RAAB Repository	2015	2015	Females	50	64	Representative for subnational location only	Mixed/both		577	people	0.0119842
International Centre for Eye Health (ICEH). Vietnam - Quang Tri Rapid Assessment of Avoidable Blindness Survey 2015. Grootebroek, Netherlands: RAAB Repository	Viet Nam	Age-related macular degeneration				RAAB Repository	2015	2015	Males	50	64	Representative for subnational location only	Mixed/both		396	people	0.0121186
International Centre for Eye Health (ICEH). Vietnam - Quang Tri Rapid Assessment of Avoidable Blindness Survey 2015. Grootebroek, Netherlands: RAAB Repository	Viet Nam	Age-related macular degeneration				RAAB Repository	2015	2015	Females	65	79	Representative for subnational location only	Mixed/both		430	people	0.0120802
International Centre for Eye Health (ICEH). Vietnam - Quang Tri Rapid Assessment of Avoidable Blindness Survey 2015. Grootebroek, Netherlands: RAAB Repository	Viet Nam	Age-related macular degeneration				RAAB Repository	2015	2015	Males	65	79	Representative for subnational location only	Mixed/both		281	people	0.0123653
International Centre for Eye Health (ICEH). Vietnam - Quang Tri Rapid Assessment of Avoidable Blindness Survey 2015. Grootebroek, Netherlands: RAAB Repository	Viet Nam	Age-related macular degeneration				RAAB Repository	2015	2015	Females	80	99	Representative for subnational location only	Mixed/both		201	people	0.0128261
International Centre for Eye Health (ICEH). Vietnam - Quang Tri Rapid Assessment of Avoidable Blindness Survey 2015. Grootebroek, Netherlands: RAAB Repository	Viet Nam	Age-related macular degeneration				RAAB Repository	2015	2015	Males	80	99	Representative for subnational location only	Mixed/both		113	people	0.0146952
International Centre for Eye Health (ICEH). Vietnam - Quang Ngai Rapid Assessment of Avoidable Blindness Survey 2015. Grootebroek, Netherlands: RAAB Repository	Viet Nam	Age-related macular degeneration				RAAB Repository	2015	2015	Females	50	64	Representative for subnational location only	Mixed/both		608	people	0.0119723
International Centre for Eye Health (ICEH). Vietnam - Quang Ngai Rapid Assessment of Avoidable Blindness Survey 2015. Grootebroek, Netherlands: RAAB Repository	Viet Nam	Age-related macular degeneration				RAAB Repository	2015	2015	Males	50	64	Representative for subnational location only	Mixed/both		365	people	0.0121633
International Centre for Eye Health (ICEH). Vietnam - Quang Ngai Rapid Assessment of Avoidable Blindness Survey 2015. Grootebroek, Netherlands: RAAB Repository	Viet Nam	Age-related macular degeneration				RAAB Repository	2015	2015	Females	65	79	Representative for subnational location only	Mixed/both		471	people	0.00278735
International Centre for Eye Health (ICEH). Vietnam - Quang Ngai Rapid Assessment of Avoidable Blindness Survey 2015. Grootebroek, Netherlands: RAAB Repository	Viet Nam	Age-related macular degeneration				RAAB Repository	2015	2015	Males	65	79	Representative for subnational location only	Mixed/both		238	people	0.0125575
International Centre for Eye Health (ICEH). Vietnam - Quang Ngai Rapid Assessment of Avoidable Blindness Survey 2015. Grootebroek, Netherlands: RAAB Repository	Viet Nam	Age-related macular degeneration				RAAB Repository	2015	2015	Females	80	99	Representative for subnational location only	Mixed/both		209	people	0.0127563
International Centre for Eye Health (ICEH). Vietnam - Quang Ngai Rapid Assessment of Avoidable Blindness Survey 2015. Grootebroek, Netherlands: RAAB Repository	Viet Nam	Age-related macular degeneration				RAAB Repository	2015	2015	Males	80	99	Representative for subnational location only	Mixed/both		104	people	0.0151502
International Centre for Eye Health (ICEH). Vietnam - Lam Dong Rapid Assessment of Avoidable Blindness Survey 2015. Grootebroek, Netherlands: RAAB Repository	Viet Nam	Age-related macular degeneration				RAAB Repository	2015	2015	Females	50	64	Representative for subnational location only	Mixed/both		738	people	0.0119373
International Centre for Eye Health (ICEH). Vietnam - Lam Dong Rapid Assessment of Avoidable Blindness Survey 2015. Grootebroek, Netherlands: RAAB Repository	Viet Nam	Age-related macular degeneration				RAAB Repository	2015	2015	Males	50	64	Representative for subnational location only	Mixed/both		480	people	0.0120377
International Centre for Eye Health (ICEH). Vietnam - Lam Dong Rapid Assessment of Avoidable Blindness Survey 2015. Grootebroek, Netherlands: RAAB Repository	Viet Nam	Age-related macular degeneration				RAAB Repository	2015	2015	Females	65	79	Representative for subnational location only	Mixed/both		346	people	0.0121967
International Centre for Eye Health (ICEH). Vietnam - Lam Dong Rapid Assessment of Avoidable Blindness Survey 2015. Grootebroek, Netherlands: RAAB Repository	Viet Nam	Age-related macular degeneration				RAAB Repository	2015	2015	Males	65	79	Representative for subnational location only	Mixed/both		214	people	0.0127164
International Centre for Eye Health (ICEH). Vietnam - Lam Dong Rapid Assessment of Avoidable Blindness Survey 2015. Grootebroek, Netherlands: RAAB Repository	Viet Nam	Age-related macular degeneration				RAAB Repository	2015	2015	Females	80	99	Representative for subnational location only	Mixed/both		123	people	0.0106651
International Centre for Eye Health (ICEH). Vietnam - Lam Dong Rapid Assessment of Avoidable Blindness Survey 2015. Grootebroek, Netherlands: RAAB Repository	Viet Nam	Age-related macular degeneration				RAAB Repository	2015	2015	Males	80	99	Representative for subnational location only	Mixed/both		65	people	0.0191844
International Centre for Eye Health (ICEH). Vietnam - Binh Duong Rapid Assessment of Avoidable Blindness Survey 2015. Grootebroek, Netherlands: RAAB Repository	Viet Nam	Age-related macular degeneration				RAAB Repository	2015	2015	Females	50	64	Representative for subnational location only	Mixed/both		776	people	0.0119303
International Centre for Eye Health (ICEH). Vietnam - Binh Duong Rapid Assessment of Avoidable Blindness Survey 2015. Grootebroek, Netherlands: RAAB Repository	Viet Nam	Age-related macular degeneration				RAAB Repository	2015	2015	Males	50	64	Representative for subnational location only	Mixed/both		444	people	0.0120668
International Centre for Eye Health (ICEH). Vietnam - Binh Duong Rapid Assessment of Avoidable Blindness Survey 2015. Grootebroek, Netherlands: RAAB Repository	Viet Nam	Age-related macular degeneration				RAAB Repository	2015	2015	Females	65	79	Representative for subnational location only	Mixed/both		393	people	0.0121225
International Centre for Eye Health (ICEH). Vietnam - Binh Duong Rapid Assessment of Avoidable Blindness Survey 2015. Grootebroek, Netherlands: RAAB Repository	Viet Nam	Age-related macular degeneration				RAAB Repository	2015	2015	Males	65	79	Representative for subnational location only	Mixed/both		206	people	0.0127815
International Centre for Eye Health (ICEH). Vietnam - Binh Duong Rapid Assessment of Avoidable Blindness Survey 2015. Grootebroek, Netherlands: RAAB Repository	Viet Nam	Age-related macular degeneration				RAAB Repository	2015	2015	Females	80	99	Representative for subnational location only	Mixed/both		106	people	0.0150402
International Centre for Eye Health (ICEH). Vietnam - Binh Duong Rapid Assessment of Avoidable Blindness Survey 2015. Grootebroek, Netherlands: RAAB Repository	Viet Nam	Age-related macular degeneration				RAAB Repository	2015	2015	Males	80	99	Representative for subnational location only	Mixed/both		46	people	0.0243843
International Centre for Eye Health (ICEH). Vietnam - Tien Giang Rapid Assessment of Avoidable Blindness Survey 2015. Grootebroek, Netherlands: RAAB Repository	Viet Nam	Age-related macular degeneration				RAAB Repository	2015	2015	Females	50	64	Representative for subnational location only	Mixed/both		671	people	0.0119528
International Centre for Eye Health (ICEH). Vietnam - Tien Giang Rapid Assessment of Avoidable Blindness Survey 2015. Grootebroek, Netherlands: RAAB Repository	Viet Nam	Age-related macular degeneration				RAAB Repository	2015	2015	Males	50	64	Representative for subnational location only	Mixed/both		450	people	0.0120615
International Centre for Eye Health (ICEH). Vietnam - Tien Giang Rapid Assessment of Avoidable Blindness Survey 2015. Grootebroek, Netherlands: RAAB Repository	Viet Nam	Age-related macular degeneration				RAAB Repository	2015	2015	Females	65	79	Representative for subnational location only	Mixed/both		341	people	0.0122064
International Centre for Eye Health (ICEH). Vietnam - Tien Giang Rapid Assessment of Avoidable Blindness Survey 2015. Grootebroek, Netherlands: RAAB Repository	Viet Nam	Age-related macular degeneration				RAAB Repository	2015	2015	Males	65	79	Representative for subnational location only	Mixed/both		200	people	0.0128353
International Centre for Eye Health (ICEH). Vietnam - Tien Giang Rapid Assessment of Avoidable Blindness Survey 2015. Grootebroek, Netherlands: RAAB Repository	Viet Nam	Age-related macular degeneration				RAAB Repository	2015	2015	Females	80	99	Representative for subnational location only	Mixed/both		116	people	0.0145639
International Centre for Eye Health (ICEH). Vietnam - Tien Giang Rapid Assessment of Avoidable Blindness Survey 2015. Grootebroek, Netherlands: RAAB Repository	Viet Nam	Age-related macular degeneration				RAAB Repository	2015	2015	Males	80	99	Representative for subnational location only	Mixed/both		57	people	0.0208884
International Centre for Eye Health (ICEH). Vietnam - Vung Tau Rapid Assessment of Avoidable Blindness Survey 2015. Grootebroek, Netherlands: RAAB Repository	Viet Nam	Age-related macular degeneration				RAAB Repository	2015	2015	Females	50	64	Representative for subnational location only	Mixed/both		708	people	0.0119437
International Centre for Eye Health (ICEH). Vietnam - Vung Tau Rapid Assessment of Avoidable Blindness Survey 2015. Grootebroek, Netherlands: RAAB Repository	Viet Nam	Age-related macular degeneration				RAAB Repository	2015	2015	Males	50	64	Representative for subnational location only	Mixed/both		576	people	0.0119846
International Centre for Eye Health (ICEH). Vietnam - Vung Tau Rapid Assessment of Avoidable Blindness Survey 2015. Grootebroek, Netherlands: RAAB Repository	Viet Nam	Age-related macular degeneration				RAAB Repository	2015	2015	Females	65	79	Representative for subnational location only	Mixed/both		287	people	0.0123449
International Centre for Eye Health (ICEH). Vietnam - Vung Tau Rapid Assessment of Avoidable Blindness Survey 2015. Grootebroek, Netherlands: RAAB Repository	Viet Nam	Age-related macular degeneration				RAAB Repository	2015	2015	Males	65	79	Representative for subnational location only	Mixed/both		222	people	0.0126579
International Centre for Eye Health (ICEH). Vietnam - Vung Tau Rapid Assessment of Avoidable Blindness Survey 2015. Grootebroek, Netherlands: RAAB Repository	Viet Nam	Age-related macular degeneration				RAAB Repository	2015	2015	Females	80	99	Representative for subnational location only	Mixed/both		77	people	0.0170256
International Centre for Eye Health (ICEH). Vietnam - Vung Tau Rapid Assessment of Avoidable Blindness Survey 2015. Grootebroek, Netherlands: RAAB Repository	Viet Nam	Age-related macular degeneration				RAAB Repository	2015	2015	Males	80	99	Representative for subnational location only	Mixed/both		63	people	0.0195628
International Centre for Eye Health (ICEH). Vietnam - Ca Mau Rapid Assessment of Avoidable Blindness Survey 2015. Grootebroek, Netherlands: RAAB Repository	Viet Nam	Age-related macular degeneration				RAAB Repository	2015	2015	Females	50	64	Representative for subnational location only	Mixed/both		665	people	0.0119544
International Centre for Eye Health (ICEH). Vietnam - Ca Mau Rapid Assessment of Avoidable Blindness Survey 2015. Grootebroek, Netherlands: RAAB Repository	Viet Nam	Age-related macular degeneration				RAAB Repository	2015	2015	Males	50	64	Representative for subnational location only	Mixed/both		495	people	0.0120273
International Centre for Eye Health (ICEH). Vietnam - Ca Mau Rapid Assessment of Avoidable Blindness Survey 2015. Grootebroek, Netherlands: RAAB Repository	Viet Nam	Age-related macular degeneration				RAAB Repository	2015	2015	Females	65	79	Representative for subnational location only	Mixed/both		362	people	0.0121682
International Centre for Eye Health (ICEH). Vietnam - Ca Mau Rapid Assessment of Avoidable Blindness Survey 2015. Grootebroek, Netherlands: RAAB Repository	Viet Nam	Age-related macular degeneration				RAAB Repository	2015	2015	Males	65	79	Representative for subnational location only	Mixed/both		217	people	0.0126938
International Centre for Eye Health (ICEH). Vietnam - Ca Mau Rapid Assessment of Avoidable Blindness Survey 2015. Grootebroek, Netherlands: RAAB Repository	Viet Nam	Age-related macular degeneration				RAAB Repository	2015	2015	Females	80	99	Representative for subnational location only	Mixed/both		71	people	0.0182002
International Centre for Eye Health (ICEH). Vietnam - Ca Mau Rapid Assessment of Avoidable Blindness Survey 2015. Grootebroek, Netherlands: RAAB Repository	Viet Nam	Age-related macular degeneration				RAAB Repository	2015	2015	Males	80	99	Representative for subnational location only	Mixed/both		52	people	0.0222688
International Centre for Eye Health (ICEH). Zimbabwe - Manicaland Rapid Assessment of Avoidable Blindness Survey 2016. Grootebroek, Netherlands: RAAB Repository	Zimbabwe	Age-related macular degeneration				RAAB Repository	2014	2014	Females	50	64	Representative for subnational location only	Mixed/both		1133	people	0.0118948
International Centre for Eye Health (ICEH). Zimbabwe - Manicaland Rapid Assessment of Avoidable Blindness Survey 2016. Grootebroek, Netherlands: RAAB Repository	Zimbabwe	Age-related macular degeneration				RAAB Repository	2014	2014	Males	50	64	Representative for subnational location only	Mixed/both		728	people	0.0119394
International Centre for Eye Health (ICEH). Zimbabwe - Manicaland Rapid Assessment of Avoidable Blindness Survey 2016. Grootebroek, Netherlands: RAAB Repository	Zimbabwe	Age-related macular degeneration				RAAB Repository	2014	2014	Females	65	79	Representative for subnational location only	Mixed/both		694	people	0.011947
International Centre for Eye Health (ICEH). Zimbabwe - Manicaland Rapid Assessment of Avoidable Blindness Survey 2016. Grootebroek, Netherlands: RAAB Repository	Zimbabwe	Age-related macular degeneration				RAAB Repository	2014	2014	Males	65	79	Representative for subnational location only	Mixed/both		473	people	0.0120428
International Centre for Eye Health (ICEH). Zimbabwe - Manicaland Rapid Assessment of Avoidable Blindness Survey 2016. Grootebroek, Netherlands: RAAB Repository	Zimbabwe	Age-related macular degeneration				RAAB Repository	2014	2014	Females	80	99	Representative for subnational location only	Mixed/both		289	people	0.00454192
International Centre for Eye Health (ICEH). Zimbabwe - Manicaland Rapid Assessment of Avoidable Blindness Survey 2016. Grootebroek, Netherlands: RAAB Repository	Zimbabwe	Age-related macular degeneration				RAAB Repository	2014	2014	Males	80	99	Representative for subnational location only	Mixed/both		188	people	0.012958
International Centre for Eye Health (ICEH). China - Sichuan Garz챕 Rapid Assessment of Avoidable Blindness Survey 2017. Grootebroek, Netherlands: RAAB Repository.[Unpublished]	Sichuan	Age-related macular degeneration			Unpublished	RAAB Repository	2017	2018	Females	50	64	Representative for subnational location only	Mixed/both		1524	people	0.0118807
International Centre for Eye Health (ICEH). China - Sichuan Garz챕 Rapid Assessment of Avoidable Blindness Survey 2017. Grootebroek, Netherlands: RAAB Repository.[Unpublished]	Sichuan	Age-related macular degeneration			Unpublished	RAAB Repository	2017	2018	Males	50	64	Representative for subnational location only	Mixed/both		1208	people	0.011891
International Centre for Eye Health (ICEH). China - Sichuan Garz챕 Rapid Assessment of Avoidable Blindness Survey 2017. Grootebroek, Netherlands: RAAB Repository.[Unpublished]	Sichuan	Age-related macular degeneration			Unpublished	RAAB Repository	2017	2018	Females	65	79	Representative for subnational location only	Mixed/both		966	people	0.0019345
International Centre for Eye Health (ICEH). China - Sichuan Garz챕 Rapid Assessment of Avoidable Blindness Survey 2017. Grootebroek, Netherlands: RAAB Repository.[Unpublished]	Sichuan	Age-related macular degeneration			Unpublished	RAAB Repository	2017	2018	Males	65	79	Representative for subnational location only	Mixed/both		753	people	0.00174367
International Centre for Eye Health (ICEH). China - Sichuan Garz챕 Rapid Assessment of Avoidable Blindness Survey 2017. Grootebroek, Netherlands: RAAB Repository.[Unpublished]	Sichuan	Age-related macular degeneration			Unpublished	RAAB Repository	2017	2018	Females	80	99	Representative for subnational location only	Mixed/both		187	people	0.00995974
International Centre for Eye Health (ICEH). China - Sichuan Garz챕 Rapid Assessment of Avoidable Blindness Survey 2017. Grootebroek, Netherlands: RAAB Repository.[Unpublished]	Sichuan	Age-related macular degeneration			Unpublished	RAAB Repository	2017	2018	Males	80	99	Representative for subnational location only	Mixed/both		126	people	0.0147514
Chen S-J, Cheng C-Y, Li A-F, Peng K-L, Chou P, Chiou S-H, Hsu W-M. Prevalence and associated risk factors of myopic maculopathy in elderly Chinese: the Shihpai eye study. Invest Ophthalmol Vis Sci. 2012; 53(8): 4868-73	Taiwan (Province of China)	Age-related macular degeneration					2009	2011	Males	65	69	Representative for subnational location only	Mixed/both		9.84675e+08	people	4.368e-07
Chen S-J, Cheng C-Y, Li A-F, Peng K-L, Chou P, Chiou S-H, Hsu W-M. Prevalence and associated risk factors of myopic maculopathy in elderly Chinese: the Shihpai eye study. Invest Ophthalmol Vis Sci. 2012; 53(8): 4868-73	Taiwan (Province of China)	Age-related macular degeneration					2009	2011	Males	70	74	Representative for subnational location only	Mixed/both		8.37807e+08	people	5.468e-07
Chen S-J, Cheng C-Y, Li A-F, Peng K-L, Chou P, Chiou S-H, Hsu W-M. Prevalence and associated risk factors of myopic maculopathy in elderly Chinese: the Shihpai eye study. Invest Ophthalmol Vis Sci. 2012; 53(8): 4868-73	Taiwan (Province of China)	Age-related macular degeneration					2009	2011	Males	75	79	Representative for subnational location only	Mixed/both		6.59361e+08	people	7.066e-07
Chen S-J, Cheng C-Y, Li A-F, Peng K-L, Chou P, Chiou S-H, Hsu W-M. Prevalence and associated risk factors of myopic maculopathy in elderly Chinese: the Shihpai eye study. Invest Ophthalmol Vis Sci. 2012; 53(8): 4868-73	Taiwan (Province of China)	Age-related macular degeneration					2009	2011	Males	80	84	Representative for subnational location only	Mixed/both		5.30038e+08	people	8.858e-07
Chen S-J, Cheng C-Y, Li A-F, Peng K-L, Chou P, Chiou S-H, Hsu W-M. Prevalence and associated risk factors of myopic maculopathy in elderly Chinese: the Shihpai eye study. Invest Ophthalmol Vis Sci. 2012; 53(8): 4868-73	Taiwan (Province of China)	Age-related macular degeneration					2009	2011	Males	85	89	Representative for subnational location only	Mixed/both		2.38963e+08	people	1.4618e-06
Chen S-J, Cheng C-Y, Li A-F, Peng K-L, Chou P, Chiou S-H, Hsu W-M. Prevalence and associated risk factors of myopic maculopathy in elderly Chinese: the Shihpai eye study. Invest Ophthalmol Vis Sci. 2012; 53(8): 4868-73	Taiwan (Province of China)	Age-related macular degeneration					2009	2011	Males	90	94	Representative for subnational location only	Mixed/both		7.62055e+07	people	2.837e-06
Chen S-J, Cheng C-Y, Li A-F, Peng K-L, Chou P, Chiou S-H, Hsu W-M. Prevalence and associated risk factors of myopic maculopathy in elderly Chinese: the Shihpai eye study. Invest Ophthalmol Vis Sci. 2012; 53(8): 4868-73	Taiwan (Province of China)	Age-related macular degeneration					2009	2011	Males	95	99	Representative for subnational location only	Mixed/both		2.10428e+07	people	5.8345e-06
Chen S-J, Cheng C-Y, Li A-F, Peng K-L, Chou P, Chiou S-H, Hsu W-M. Prevalence and associated risk factors of myopic maculopathy in elderly Chinese: the Shihpai eye study. Invest Ophthalmol Vis Sci. 2012; 53(8): 4868-73	Taiwan (Province of China)	Age-related macular degeneration					2009	2011	Females	65	69	Representative for subnational location only	Mixed/both		2.12668e+09	people	4.12e-07
Chen S-J, Cheng C-Y, Li A-F, Peng K-L, Chou P, Chiou S-H, Hsu W-M. Prevalence and associated risk factors of myopic maculopathy in elderly Chinese: the Shihpai eye study. Invest Ophthalmol Vis Sci. 2012; 53(8): 4868-73	Taiwan (Province of China)	Age-related macular degeneration					2009	2011	Females	70	74	Representative for subnational location only	Mixed/both		1.93303e+09	people	4.917e-07
Chen S-J, Cheng C-Y, Li A-F, Peng K-L, Chou P, Chiou S-H, Hsu W-M. Prevalence and associated risk factors of myopic maculopathy in elderly Chinese: the Shihpai eye study. Invest Ophthalmol Vis Sci. 2012; 53(8): 4868-73	Taiwan (Province of China)	Age-related macular degeneration					2009	2011	Females	75	79	Representative for subnational location only	Mixed/both		1.44944e+09	people	6.414e-07
Chen S-J, Cheng C-Y, Li A-F, Peng K-L, Chou P, Chiou S-H, Hsu W-M. Prevalence and associated risk factors of myopic maculopathy in elderly Chinese: the Shihpai eye study. Invest Ophthalmol Vis Sci. 2012; 53(8): 4868-73	Taiwan (Province of China)	Age-related macular degeneration					2009	2011	Females	80	84	Representative for subnational location only	Mixed/both		9.70078e+08	people	8.739e-07
Chen S-J, Cheng C-Y, Li A-F, Peng K-L, Chou P, Chiou S-H, Hsu W-M. Prevalence and associated risk factors of myopic maculopathy in elderly Chinese: the Shihpai eye study. Invest Ophthalmol Vis Sci. 2012; 53(8): 4868-73	Taiwan (Province of China)	Age-related macular degeneration					2009	2011	Females	85	89	Representative for subnational location only	Mixed/both		4.87658e+08	people	1.3626e-06
Chen S-J, Cheng C-Y, Li A-F, Peng K-L, Chou P, Chiou S-H, Hsu W-M. Prevalence and associated risk factors of myopic maculopathy in elderly Chinese: the Shihpai eye study. Invest Ophthalmol Vis Sci. 2012; 53(8): 4868-73	Taiwan (Province of China)	Age-related macular degeneration					2009	2011	Females	90	94	Representative for subnational location only	Mixed/both		1.7437e+08	people	2.5003e-06
Chen S-J, Cheng C-Y, Li A-F, Peng K-L, Chou P, Chiou S-H, Hsu W-M. Prevalence and associated risk factors of myopic maculopathy in elderly Chinese: the Shihpai eye study. Invest Ophthalmol Vis Sci. 2012; 53(8): 4868-73	Taiwan (Province of China)	Age-related macular degeneration					2009	2011	Females	95	99	Representative for subnational location only	Mixed/both		4.74858e+07	people	5.2274e-06
International Centre for Eye Health (ICEH), Subcommittee for the Prevention of Blindness (Cambodia). Cambodia - Kampong Cham Rapid Assessment of Cataract Surgical Services 2002	Cambodia	Age-related macular degeneration				International Centre for Eye Health (ICEH)	2002	2002	Males	50	54	Unknown	Mixed/both		259.486	people	0.00391706
International Centre for Eye Health (ICEH), Subcommittee for the Prevention of Blindness (Cambodia). Cambodia - Kampong Cham Rapid Assessment of Cataract Surgical Services 2002	Cambodia	Age-related macular degeneration				International Centre for Eye Health (ICEH)	2002	2002	Males	55	59	Unknown	Mixed/both		188.655	people	0.00551025
International Centre for Eye Health (ICEH), Subcommittee for the Prevention of Blindness (Cambodia). Cambodia - Kampong Cham Rapid Assessment of Cataract Surgical Services 2002	Cambodia	Age-related macular degeneration				International Centre for Eye Health (ICEH)	2002	2002	Males	60	64	Unknown	Mixed/both		153.804	people	0.00688126
International Centre for Eye Health (ICEH), Subcommittee for the Prevention of Blindness (Cambodia). Cambodia - Kampong Cham Rapid Assessment of Cataract Surgical Services 2002	Cambodia	Age-related macular degeneration				International Centre for Eye Health (ICEH)	2002	2002	Males	65	69	Unknown	Mixed/both		118.421	people	0.00898766
International Centre for Eye Health (ICEH), Subcommittee for the Prevention of Blindness (Cambodia). Cambodia - Kampong Cham Rapid Assessment of Cataract Surgical Services 2002	Cambodia	Age-related macular degeneration				International Centre for Eye Health (ICEH)	2002	2002	Males	70	74	Unknown	Mixed/both		86.3868	people	0.0122945
International Centre for Eye Health (ICEH), Subcommittee for the Prevention of Blindness (Cambodia). Cambodia - Kampong Cham Rapid Assessment of Cataract Surgical Services 2002	Cambodia	Age-related macular degeneration				International Centre for Eye Health (ICEH)	2002	2002	Males	75	79	Unknown	Mixed/both		50.6686	people	0.0206006
International Centre for Eye Health (ICEH), Subcommittee for the Prevention of Blindness (Cambodia). Cambodia - Kampong Cham Rapid Assessment of Cataract Surgical Services 2002	Cambodia	Age-related macular degeneration				International Centre for Eye Health (ICEH)	2002	2002	Males	80	84	Unknown	Mixed/both		22.6616	people	0.0448562
International Centre for Eye Health (ICEH), Subcommittee for the Prevention of Blindness (Cambodia). Cambodia - Kampong Cham Rapid Assessment of Cataract Surgical Services 2002	Cambodia	Age-related macular degeneration				International Centre for Eye Health (ICEH)	2002	2002	Males	85	89	Unknown	Mixed/both		7.94825	people	0.125294
International Centre for Eye Health (ICEH), Subcommittee for the Prevention of Blindness (Cambodia). Cambodia - Kampong Cham Rapid Assessment of Cataract Surgical Services 2002	Cambodia	Age-related macular degeneration				International Centre for Eye Health (ICEH)	2002	2002	Males	90	94	Unknown	Mixed/both		1.75065	people	0.562194
International Centre for Eye Health (ICEH), Subcommittee for the Prevention of Blindness (Cambodia). Cambodia - Kampong Cham Rapid Assessment of Cataract Surgical Services 2002	Cambodia	Age-related macular degeneration				International Centre for Eye Health (ICEH)	2002	2002	Males	95	99	Unknown	Mixed/both		0.218535	people	1
International Centre for Eye Health (ICEH). Cambodia Rapid Assessment for Avoidable Blindness 2007	Cambodia	Age-related macular degeneration				International Centre for Eye Health (ICEH)	2007	2007	Females	50	54	Nationally representative only	Mixed/both		1075	people	0.000944813
International Centre for Eye Health (ICEH). Cambodia Rapid Assessment for Avoidable Blindness 2007	Cambodia	Age-related macular degeneration				International Centre for Eye Health (ICEH)	2007	2007	Females	55	59	Nationally representative only	Mixed/both		844.208	people	0.00123772
International Centre for Eye Health (ICEH). Cambodia Rapid Assessment for Avoidable Blindness 2007	Cambodia	Age-related macular degeneration				International Centre for Eye Health (ICEH)	2007	2007	Females	60	64	Nationally representative only	Mixed/both		581.293	people	0.00181101
International Centre for Eye Health (ICEH). Cambodia Rapid Assessment for Avoidable Blindness 2007	Cambodia	Age-related macular degeneration				International Centre for Eye Health (ICEH)	2007	2007	Females	65	69	Nationally representative only	Mixed/both		465.029	people	0.0022795
International Centre for Eye Health (ICEH). Cambodia Rapid Assessment for Avoidable Blindness 2007	Cambodia	Age-related macular degeneration				International Centre for Eye Health (ICEH)	2007	2007	Females	70	74	Nationally representative only	Mixed/both		345.628	people	0.00305857
International Centre for Eye Health (ICEH). Cambodia Rapid Assessment for Avoidable Blindness 2007	Cambodia	Age-related macular degeneration				International Centre for Eye Health (ICEH)	2007	2007	Females	75	79	Nationally representative only	Mixed/both		229.459	people	0.0045572
International Centre for Eye Health (ICEH). Cambodia Rapid Assessment for Avoidable Blindness 2007	Cambodia	Age-related macular degeneration				International Centre for Eye Health (ICEH)	2007	2007	Females	80	84	Nationally representative only	Mixed/both		113.007	people	0.0090321
International Centre for Eye Health (ICEH). Cambodia Rapid Assessment for Avoidable Blindness 2007	Cambodia	Age-related macular degeneration				International Centre for Eye Health (ICEH)	2007	2007	Females	85	89	Nationally representative only	Mixed/both		42.3503	people	0.0235851
International Centre for Eye Health (ICEH). Cambodia Rapid Assessment for Avoidable Blindness 2007	Cambodia	Age-related macular degeneration				International Centre for Eye Health (ICEH)	2007	2007	Females	90	94	Nationally representative only	Mixed/both		11.2423	people	0.0877084
International Centre for Eye Health (ICEH). Cambodia Rapid Assessment for Avoidable Blindness 2007	Cambodia	Age-related macular degeneration				International Centre for Eye Health (ICEH)	2007	2007	Females	95	99	Nationally representative only	Mixed/both		1.77909	people	0.551478
Zainal M, Ismail SM, Ropilah AR, Elias H, Arumugam G, Alias D, Fathilah J, Lim TO, Ding LM, Goh PP. Prevalence of blindness and low vision in Malaysian population: results from the National Eye Survey 1996. Br J Ophthalmol. 2002; 86(9): 951-6	Malaysia	Age-related macular degeneration					1996	1997	Males	0	4	Nationally representative only	Mixed/both		2.27888e+08	people	4.3e-09
Zainal M, Ismail SM, Ropilah AR, Elias H, Arumugam G, Alias D, Fathilah J, Lim TO, Ding LM, Goh PP. Prevalence of blindness and low vision in Malaysian population: results from the National Eye Survey 1996. Br J Ophthalmol. 2002; 86(9): 951-6	Malaysia	Age-related macular degeneration					1996	1997	Males	5	9	Nationally representative only	Mixed/both		2.13977e+08	people	4.6e-09
Zainal M, Ismail SM, Ropilah AR, Elias H, Arumugam G, Alias D, Fathilah J, Lim TO, Ding LM, Goh PP. Prevalence of blindness and low vision in Malaysian population: results from the National Eye Survey 1996. Br J Ophthalmol. 2002; 86(9): 951-6	Malaysia	Age-related macular degeneration					1996	1997	Males	10	14	Nationally representative only	Mixed/both		1.97276e+08	people	5e-09
Zainal M, Ismail SM, Ropilah AR, Elias H, Arumugam G, Alias D, Fathilah J, Lim TO, Ding LM, Goh PP. Prevalence of blindness and low vision in Malaysian population: results from the National Eye Survey 1996. Br J Ophthalmol. 2002; 86(9): 951-6	Malaysia	Age-related macular degeneration					1996	1997	Males	15	19	Nationally representative only	Mixed/both		1.72675e+08	people	5.7e-09
Zainal M, Ismail SM, Ropilah AR, Elias H, Arumugam G, Alias D, Fathilah J, Lim TO, Ding LM, Goh PP. Prevalence of blindness and low vision in Malaysian population: results from the National Eye Survey 1996. Br J Ophthalmol. 2002; 86(9): 951-6	Malaysia	Age-related macular degeneration					1996	1997	Males	20	24	Nationally representative only	Mixed/both		1.57958e+08	people	6.2e-09
Zainal M, Ismail SM, Ropilah AR, Elias H, Arumugam G, Alias D, Fathilah J, Lim TO, Ding LM, Goh PP. Prevalence of blindness and low vision in Malaysian population: results from the National Eye Survey 1996. Br J Ophthalmol. 2002; 86(9): 951-6	Malaysia	Age-related macular degeneration					1996	1997	Males	25	29	Nationally representative only	Mixed/both		1.4374e+08	people	6.8e-09
Zainal M, Ismail SM, Ropilah AR, Elias H, Arumugam G, Alias D, Fathilah J, Lim TO, Ding LM, Goh PP. Prevalence of blindness and low vision in Malaysian population: results from the National Eye Survey 1996. Br J Ophthalmol. 2002; 86(9): 951-6	Malaysia	Age-related macular degeneration					1996	1997	Males	30	34	Nationally representative only	Mixed/both		1.40109e+08	people	7e-09
Zainal M, Ismail SM, Ropilah AR, Elias H, Arumugam G, Alias D, Fathilah J, Lim TO, Ding LM, Goh PP. Prevalence of blindness and low vision in Malaysian population: results from the National Eye Survey 1996. Br J Ophthalmol. 2002; 86(9): 951-6	Malaysia	Age-related macular degeneration					1996	1997	Males	35	39	Nationally representative only	Mixed/both		1.25865e+08	people	7.8e-09
Zainal M, Ismail SM, Ropilah AR, Elias H, Arumugam G, Alias D, Fathilah J, Lim TO, Ding LM, Goh PP. Prevalence of blindness and low vision in Malaysian population: results from the National Eye Survey 1996. Br J Ophthalmol. 2002; 86(9): 951-6	Malaysia	Age-related macular degeneration					1996	1997	Males	40	44	Nationally representative only	Mixed/both		1.05725e+08	people	9.3e-09
Zainal M, Ismail SM, Ropilah AR, Elias H, Arumugam G, Alias D, Fathilah J, Lim TO, Ding LM, Goh PP. Prevalence of blindness and low vision in Malaysian population: results from the National Eye Survey 1996. Br J Ophthalmol. 2002; 86(9): 951-6	Malaysia	Age-related macular degeneration					1996	1997	Males	45	49	Nationally representative only	Mixed/both		8.21325e+07	people	1.6967e-06
Zainal M, Ismail SM, Ropilah AR, Elias H, Arumugam G, Alias D, Fathilah J, Lim TO, Ding LM, Goh PP. Prevalence of blindness and low vision in Malaysian population: results from the National Eye Survey 1996. Br J Ophthalmol. 2002; 86(9): 951-6	Malaysia	Age-related macular degeneration					1996	1997	Males	50	54	Nationally representative only	Mixed/both		6.21126e+07	people	4.8176e-06
Zainal M, Ismail SM, Ropilah AR, Elias H, Arumugam G, Alias D, Fathilah J, Lim TO, Ding LM, Goh PP. Prevalence of blindness and low vision in Malaysian population: results from the National Eye Survey 1996. Br J Ophthalmol. 2002; 86(9): 951-6	Malaysia	Age-related macular degeneration					1996	1997	Males	55	59	Nationally representative only	Mixed/both		4.73317e+07	people	8.3158e-06
Zainal M, Ismail SM, Ropilah AR, Elias H, Arumugam G, Alias D, Fathilah J, Lim TO, Ding LM, Goh PP. Prevalence of blindness and low vision in Malaysian population: results from the National Eye Survey 1996. Br J Ophthalmol. 2002; 86(9): 951-6	Malaysia	Age-related macular degeneration					1996	1997	Males	60	64	Nationally representative only	Mixed/both		3.53855e+07	people	1.22664e-05
Zainal M, Ismail SM, Ropilah AR, Elias H, Arumugam G, Alias D, Fathilah J, Lim TO, Ding LM, Goh PP. Prevalence of blindness and low vision in Malaysian population: results from the National Eye Survey 1996. Br J Ophthalmol. 2002; 86(9): 951-6	Malaysia	Age-related macular degeneration					1996	1997	Males	65	69	Nationally representative only	Mixed/both		2.4904e+07	people	1.72961e-05
Zainal M, Ismail SM, Ropilah AR, Elias H, Arumugam G, Alias D, Fathilah J, Lim TO, Ding LM, Goh PP. Prevalence of blindness and low vision in Malaysian population: results from the National Eye Survey 1996. Br J Ophthalmol. 2002; 86(9): 951-6	Malaysia	Age-related macular degeneration					1996	1997	Males	70	74	Nationally representative only	Mixed/both		1.67383e+07	people	2.43322e-05
Zainal M, Ismail SM, Ropilah AR, Elias H, Arumugam G, Alias D, Fathilah J, Lim TO, Ding LM, Goh PP. Prevalence of blindness and low vision in Malaysian population: results from the National Eye Survey 1996. Br J Ophthalmol. 2002; 86(9): 951-6	Malaysia	Age-related macular degeneration					1996	1997	Males	75	79	Nationally representative only	Mixed/both		1.00595e+07	people	3.59256e-05
Zainal M, Ismail SM, Ropilah AR, Elias H, Arumugam G, Alias D, Fathilah J, Lim TO, Ding LM, Goh PP. Prevalence of blindness and low vision in Malaysian population: results from the National Eye Survey 1996. Br J Ophthalmol. 2002; 86(9): 951-6	Malaysia	Age-related macular degeneration					1996	1997	Males	80	84	Nationally representative only	Mixed/both		5.47533e+06	people	5.46385e-05
Zainal M, Ismail SM, Ropilah AR, Elias H, Arumugam G, Alias D, Fathilah J, Lim TO, Ding LM, Goh PP. Prevalence of blindness and low vision in Malaysian population: results from the National Eye Survey 1996. Br J Ophthalmol. 2002; 86(9): 951-6	Malaysia	Age-related macular degeneration					1996	1997	Males	85	89	Nationally representative only	Mixed/both		2.51173e+06	people	8.92147e-05
Zainal M, Ismail SM, Ropilah AR, Elias H, Arumugam G, Alias D, Fathilah J, Lim TO, Ding LM, Goh PP. Prevalence of blindness and low vision in Malaysian population: results from the National Eye Survey 1996. Br J Ophthalmol. 2002; 86(9): 951-6	Malaysia	Age-related macular degeneration					1996	1997	Males	90	94	Nationally representative only	Mixed/both		682374	people	0.000187213
Zainal M, Ismail SM, Ropilah AR, Elias H, Arumugam G, Alias D, Fathilah J, Lim TO, Ding LM, Goh PP. Prevalence of blindness and low vision in Malaysian population: results from the National Eye Survey 1996. Br J Ophthalmol. 2002; 86(9): 951-6	Malaysia	Age-related macular degeneration					1996	1997	Males	95	99	Nationally representative only	Mixed/both		95888.2	people	0.000538675
Zainal M, Ismail SM, Ropilah AR, Elias H, Arumugam G, Alias D, Fathilah J, Lim TO, Ding LM, Goh PP. Prevalence of blindness and low vision in Malaysian population: results from the National Eye Survey 1996. Br J Ophthalmol. 2002; 86(9): 951-6	Malaysia	Age-related macular degeneration					1996	1997	Females	0	4	Nationally representative only	Mixed/both		3.75343e+08	people	2.6e-09
Zainal M, Ismail SM, Ropilah AR, Elias H, Arumugam G, Alias D, Fathilah J, Lim TO, Ding LM, Goh PP. Prevalence of blindness and low vision in Malaysian population: results from the National Eye Survey 1996. Br J Ophthalmol. 2002; 86(9): 951-6	Malaysia	Age-related macular degeneration					1996	1997	Females	5	9	Nationally representative only	Mixed/both		3.5331e+08	people	2.8e-09
Zainal M, Ismail SM, Ropilah AR, Elias H, Arumugam G, Alias D, Fathilah J, Lim TO, Ding LM, Goh PP. Prevalence of blindness and low vision in Malaysian population: results from the National Eye Survey 1996. Br J Ophthalmol. 2002; 86(9): 951-6	Malaysia	Age-related macular degeneration					1996	1997	Females	10	14	Nationally representative only	Mixed/both		3.32226e+08	people	2.9e-09
Zainal M, Ismail SM, Ropilah AR, Elias H, Arumugam G, Alias D, Fathilah J, Lim TO, Ding LM, Goh PP. Prevalence of blindness and low vision in Malaysian population: results from the National Eye Survey 1996. Br J Ophthalmol. 2002; 86(9): 951-6	Malaysia	Age-related macular degeneration					1996	1997	Females	15	19	Nationally representative only	Mixed/both		2.9837e+08	people	3.3e-09
Zainal M, Ismail SM, Ropilah AR, Elias H, Arumugam G, Alias D, Fathilah J, Lim TO, Ding LM, Goh PP. Prevalence of blindness and low vision in Malaysian population: results from the National Eye Survey 1996. Br J Ophthalmol. 2002; 86(9): 951-6	Malaysia	Age-related macular degeneration					1996	1997	Females	20	24	Nationally representative only	Mixed/both		2.75672e+08	people	3.6e-09
Zainal M, Ismail SM, Ropilah AR, Elias H, Arumugam G, Alias D, Fathilah J, Lim TO, Ding LM, Goh PP. Prevalence of blindness and low vision in Malaysian population: results from the National Eye Survey 1996. Br J Ophthalmol. 2002; 86(9): 951-6	Malaysia	Age-related macular degeneration					1996	1997	Females	25	29	Nationally representative only	Mixed/both		2.47974e+08	people	4e-09
Zainal M, Ismail SM, Ropilah AR, Elias H, Arumugam G, Alias D, Fathilah J, Lim TO, Ding LM, Goh PP. Prevalence of blindness and low vision in Malaysian population: results from the National Eye Survey 1996. Br J Ophthalmol. 2002; 86(9): 951-6	Malaysia	Age-related macular degeneration					1996	1997	Females	30	34	Nationally representative only	Mixed/both		2.39676e+08	people	4.1e-09
Zainal M, Ismail SM, Ropilah AR, Elias H, Arumugam G, Alias D, Fathilah J, Lim TO, Ding LM, Goh PP. Prevalence of blindness and low vision in Malaysian population: results from the National Eye Survey 1996. Br J Ophthalmol. 2002; 86(9): 951-6	Malaysia	Age-related macular degeneration					1996	1997	Females	35	39	Nationally representative only	Mixed/both		2.13435e+08	people	4.6e-09
Zainal M, Ismail SM, Ropilah AR, Elias H, Arumugam G, Alias D, Fathilah J, Lim TO, Ding LM, Goh PP. Prevalence of blindness and low vision in Malaysian population: results from the National Eye Survey 1996. Br J Ophthalmol. 2002; 86(9): 951-6	Malaysia	Age-related macular degeneration					1996	1997	Females	40	44	Nationally representative only	Mixed/both		1.76056e+08	people	5.6e-09
Zainal M, Ismail SM, Ropilah AR, Elias H, Arumugam G, Alias D, Fathilah J, Lim TO, Ding LM, Goh PP. Prevalence of blindness and low vision in Malaysian population: results from the National Eye Survey 1996. Br J Ophthalmol. 2002; 86(9): 951-6	Malaysia	Age-related macular degeneration					1996	1997	Females	45	49	Nationally representative only	Mixed/both		1.34015e+08	people	1.6489e-06
Zainal M, Ismail SM, Ropilah AR, Elias H, Arumugam G, Alias D, Fathilah J, Lim TO, Ding LM, Goh PP. Prevalence of blindness and low vision in Malaysian population: results from the National Eye Survey 1996. Br J Ophthalmol. 2002; 86(9): 951-6	Malaysia	Age-related macular degeneration					1996	1997	Females	50	54	Nationally representative only	Mixed/both		1.01016e+08	people	4.778e-06
Zainal M, Ismail SM, Ropilah AR, Elias H, Arumugam G, Alias D, Fathilah J, Lim TO, Ding LM, Goh PP. Prevalence of blindness and low vision in Malaysian population: results from the National Eye Survey 1996. Br J Ophthalmol. 2002; 86(9): 951-6	Malaysia	Age-related macular degeneration					1996	1997	Females	55	59	Nationally representative only	Mixed/both		8.05122e+07	people	8.1908e-06
Zainal M, Ismail SM, Ropilah AR, Elias H, Arumugam G, Alias D, Fathilah J, Lim TO, Ding LM, Goh PP. Prevalence of blindness and low vision in Malaysian population: results from the National Eye Survey 1996. Br J Ophthalmol. 2002; 86(9): 951-6	Malaysia	Age-related macular degeneration					1996	1997	Females	60	64	Nationally representative only	Mixed/both		6.52455e+07	people	1.16108e-05
Zainal M, Ismail SM, Ropilah AR, Elias H, Arumugam G, Alias D, Fathilah J, Lim TO, Ding LM, Goh PP. Prevalence of blindness and low vision in Malaysian population: results from the National Eye Survey 1996. Br J Ophthalmol. 2002; 86(9): 951-6	Malaysia	Age-related macular degeneration					1996	1997	Females	65	69	Nationally representative only	Mixed/both		4.74749e+07	people	1.59664e-05
Zainal M, Ismail SM, Ropilah AR, Elias H, Arumugam G, Alias D, Fathilah J, Lim TO, Ding LM, Goh PP. Prevalence of blindness and low vision in Malaysian population: results from the National Eye Survey 1996. Br J Ophthalmol. 2002; 86(9): 951-6	Malaysia	Age-related macular degeneration					1996	1997	Females	70	74	Nationally representative only	Mixed/both		3.30862e+07	people	2.17234e-05
Zainal M, Ismail SM, Ropilah AR, Elias H, Arumugam G, Alias D, Fathilah J, Lim TO, Ding LM, Goh PP. Prevalence of blindness and low vision in Malaysian population: results from the National Eye Survey 1996. Br J Ophthalmol. 2002; 86(9): 951-6	Malaysia	Age-related macular degeneration					1996	1997	Females	75	79	Nationally representative only	Mixed/both		2.11109e+07	people	3.06513e-05
Zainal M, Ismail SM, Ropilah AR, Elias H, Arumugam G, Alias D, Fathilah J, Lim TO, Ding LM, Goh PP. Prevalence of blindness and low vision in Malaysian population: results from the National Eye Survey 1996. Br J Ophthalmol. 2002; 86(9): 951-6	Malaysia	Age-related macular degeneration					1996	1997	Females	80	84	Nationally representative only	Mixed/both		1.19858e+07	people	4.52327e-05
Zainal M, Ismail SM, Ropilah AR, Elias H, Arumugam G, Alias D, Fathilah J, Lim TO, Ding LM, Goh PP. Prevalence of blindness and low vision in Malaysian population: results from the National Eye Survey 1996. Br J Ophthalmol. 2002; 86(9): 951-6	Malaysia	Age-related macular degeneration					1996	1997	Females	85	89	Nationally representative only	Mixed/both		5.93135e+06	people	7.08858e-05
Zainal M, Ismail SM, Ropilah AR, Elias H, Arumugam G, Alias D, Fathilah J, Lim TO, Ding LM, Goh PP. Prevalence of blindness and low vision in Malaysian population: results from the National Eye Survey 1996. Br J Ophthalmol. 2002; 86(9): 951-6	Malaysia	Age-related macular degeneration					1996	1997	Females	90	94	Nationally representative only	Mixed/both		1.68557e+06	people	0.000145447
Zainal M, Ismail SM, Ropilah AR, Elias H, Arumugam G, Alias D, Fathilah J, Lim TO, Ding LM, Goh PP. Prevalence of blindness and low vision in Malaysian population: results from the National Eye Survey 1996. Br J Ophthalmol. 2002; 86(9): 951-6	Malaysia	Age-related macular degeneration					1996	1997	Females	95	99	Nationally representative only	Mixed/both		306564	people	0.000370785
Limburg H, Maung N, Khin AS, Mynt TW. Study report on rapid assessment of cataract surgical services in Hinthada Township, Union of Myanmar. Naypyidaw, Myanmar: Ministry of Health, Department of Health, Trachoma Control and Prevention of Blindness Programme	Myanmar	Age-related macular degeneration				International Centre for Eye Health (ICEH)	2001	2001	Males	50	54	Unknown	Rural		352.582	people	0.00287028
Limburg H, Maung N, Khin AS, Mynt TW. Study report on rapid assessment of cataract surgical services in Monywa District, Union of Myanmar. Naypyidaw, Myanmar: Ministry of Health, Department of Health, Trachoma Control and Prevention of Blindness Programme	Myanmar	Age-related macular degeneration				International Centre for Eye Health (ICEH)	2001	2001	Males	50	54	Unknown	Rural		320.823	people	0.00315441
International Centre for Eye Health (ICEH). Myanmar - Taungoo District Rapid Assessment of Cataract Surgical Services Report 2001	Myanmar	Age-related macular degeneration				RAAB Repository	2001	2001	Males	50	54	Unknown	Rural		347.199	people	0.00291478
Limburg H, Maung N, Khin AS, Mynt TW. Study report on rapid assessment of cataract surgical services in Hinthada Township, Union of Myanmar. Naypyidaw, Myanmar: Ministry of Health, Department of Health, Trachoma Control and Prevention of Blindness Programme	Myanmar	Age-related macular degeneration				International Centre for Eye Health (ICEH)	2001	2001	Males	55	59	Unknown	Rural		268.348	people	0.00385614
Limburg H, Maung N, Khin AS, Mynt TW. Study report on rapid assessment of cataract surgical services in Monywa District, Union of Myanmar. Naypyidaw, Myanmar: Ministry of Health, Department of Health, Trachoma Control and Prevention of Blindness Programme	Myanmar	Age-related macular degeneration				International Centre for Eye Health (ICEH)	2001	2001	Males	55	59	Unknown	Rural		244.176	people	0.00423787
International Centre for Eye Health (ICEH). Myanmar - Taungoo District Rapid Assessment of Cataract Surgical Services Report 2001	Myanmar	Age-related macular degeneration				RAAB Repository	2001	2001	Males	55	59	Unknown	Rural		264.251	people	0.00391592
Limburg H, Maung N, Khin AS, Mynt TW. Study report on rapid assessment of cataract surgical services in Hinthada Township, Union of Myanmar. Naypyidaw, Myanmar: Ministry of Health, Department of Health, Trachoma Control and Prevention of Blindness Programme	Myanmar	Age-related macular degeneration				International Centre for Eye Health (ICEH)	2001	2001	Males	60	64	Unknown	Rural		220.848	people	0.00476724
Limburg H, Maung N, Khin AS, Mynt TW. Study report on rapid assessment of cataract surgical services in Monywa District, Union of Myanmar. Naypyidaw, Myanmar: Ministry of Health, Department of Health, Trachoma Control and Prevention of Blindness Programme	Myanmar	Age-related macular degeneration				International Centre for Eye Health (ICEH)	2001	2001	Males	60	64	Unknown	Rural		200.955	people	0.00523914
International Centre for Eye Health (ICEH). Myanmar - Taungoo District Rapid Assessment of Cataract Surgical Services Report 2001	Myanmar	Age-related macular degeneration				RAAB Repository	2001	2001	Males	60	64	Unknown	Rural		217.476	people	0.00484114
Limburg H, Maung N, Khin AS, Mynt TW. Study report on rapid assessment of cataract surgical services in Hinthada Township, Union of Myanmar. Naypyidaw, Myanmar: Ministry of Health, Department of Health, Trachoma Control and Prevention of Blindness Programme	Myanmar	Age-related macular degeneration				International Centre for Eye Health (ICEH)	2001	2001	Males	65	69	Unknown	Rural		186.885	people	0.0057033
Limburg H, Maung N, Khin AS, Mynt TW. Study report on rapid assessment of cataract surgical services in Monywa District, Union of Myanmar. Naypyidaw, Myanmar: Ministry of Health, Department of Health, Trachoma Control and Prevention of Blindness Programme	Myanmar	Age-related macular degeneration				International Centre for Eye Health (ICEH)	2001	2001	Males	65	69	Unknown	Rural		170.051	people	0.00626784
International Centre for Eye Health (ICEH). Myanmar - Taungoo District Rapid Assessment of Cataract Surgical Services Report 2001	Myanmar	Age-related macular degeneration				RAAB Repository	2001	2001	Males	65	69	Unknown	Rural		184.032	people	0.00579172
Limburg H, Maung N, Khin AS, Mynt TW. Study report on rapid assessment of cataract surgical services in Hinthada Township, Union of Myanmar. Naypyidaw, Myanmar: Ministry of Health, Department of Health, Trachoma Control and Prevention of Blindness Programme	Myanmar	Age-related macular degeneration				International Centre for Eye Health (ICEH)	2001	2001	Males	70	74	Unknown	Rural		146.019	people	0.0073229
Limburg H, Maung N, Khin AS, Mynt TW. Study report on rapid assessment of cataract surgical services in Monywa District, Union of Myanmar. Naypyidaw, Myanmar: Ministry of Health, Department of Health, Trachoma Control and Prevention of Blindness Programme	Myanmar	Age-related macular degeneration				International Centre for Eye Health (ICEH)	2001	2001	Males	70	74	Unknown	Rural		132.866	people	0.00804774
International Centre for Eye Health (ICEH). Myanmar - Taungoo District Rapid Assessment of Cataract Surgical Services Report 2001	Myanmar	Age-related macular degeneration				RAAB Repository	2001	2001	Males	70	74	Unknown	Rural		143.79	people	0.00743642
Limburg H, Maung N, Khin AS, Mynt TW. Study report on rapid assessment of cataract surgical services in Hinthada Township, Union of Myanmar. Naypyidaw, Myanmar: Ministry of Health, Department of Health, Trachoma Control and Prevention of Blindness Programme	Myanmar	Age-related macular degeneration				International Centre for Eye Health (ICEH)	2001	2001	Males	75	79	Unknown	Rural		81.4313	people	0.0128471
Limburg H, Maung N, Khin AS, Mynt TW. Study report on rapid assessment of cataract surgical services in Monywa District, Union of Myanmar. Naypyidaw, Myanmar: Ministry of Health, Department of Health, Trachoma Control and Prevention of Blindness Programme	Myanmar	Age-related macular degeneration				International Centre for Eye Health (ICEH)	2001	2001	Males	75	79	Unknown	Rural		74.0963	people	0.0141187
International Centre for Eye Health (ICEH). Myanmar - Taungoo District Rapid Assessment of Cataract Surgical Services Report 2001	Myanmar	Age-related macular degeneration				RAAB Repository	2001	2001	Males	75	79	Unknown	Rural		80.1881	people	0.0130463
Limburg H, Maung N, Khin AS, Mynt TW. Study report on rapid assessment of cataract surgical services in Hinthada Township, Union of Myanmar. Naypyidaw, Myanmar: Ministry of Health, Department of Health, Trachoma Control and Prevention of Blindness Programme	Myanmar	Age-related macular degeneration				International Centre for Eye Health (ICEH)	2001	2001	Males	80	84	Unknown	Rural		38.2268	people	0.0266758
Limburg H, Maung N, Khin AS, Mynt TW. Study report on rapid assessment of cataract surgical services in Monywa District, Union of Myanmar. Naypyidaw, Myanmar: Ministry of Health, Department of Health, Trachoma Control and Prevention of Blindness Programme	Myanmar	Age-related macular degeneration				International Centre for Eye Health (ICEH)	2001	2001	Males	80	84	Unknown	Rural		34.7834	people	0.0293163
International Centre for Eye Health (ICEH). Myanmar - Taungoo District Rapid Assessment of Cataract Surgical Services Report 2001	Myanmar	Age-related macular degeneration				RAAB Repository	2001	2001	Males	80	84	Unknown	Rural		37.6432	people	0.0270894
Limburg H, Maung N, Khin AS, Mynt TW. Study report on rapid assessment of cataract surgical services in Hinthada Township, Union of Myanmar. Naypyidaw, Myanmar: Ministry of Health, Department of Health, Trachoma Control and Prevention of Blindness Programme	Myanmar	Age-related macular degeneration				International Centre for Eye Health (ICEH)	2001	2001	Males	85	89	Unknown	Rural		12.4647	people	0.0799116
Limburg H, Maung N, Khin AS, Mynt TW. Study report on rapid assessment of cataract surgical services in Monywa District, Union of Myanmar. Naypyidaw, Myanmar: Ministry of Health, Department of Health, Trachoma Control and Prevention of Blindness Programme	Myanmar	Age-related macular degeneration				International Centre for Eye Health (ICEH)	2001	2001	Males	85	89	Unknown	Rural		11.342	people	0.087822
International Centre for Eye Health (ICEH). Myanmar - Taungoo District Rapid Assessment of Cataract Surgical Services Report 2001	Myanmar	Age-related macular degeneration				RAAB Repository	2001	2001	Males	85	89	Unknown	Rural		12.2744	people	0.0811505
Limburg H, Maung N, Khin AS, Mynt TW. Study report on rapid assessment of cataract surgical services in Hinthada Township, Union of Myanmar. Naypyidaw, Myanmar: Ministry of Health, Department of Health, Trachoma Control and Prevention of Blindness Programme	Myanmar	Age-related macular degeneration				International Centre for Eye Health (ICEH)	2001	2001	Males	90	94	Unknown	Rural		2.79657	people	0.351983
Limburg H, Maung N, Khin AS, Mynt TW. Study report on rapid assessment of cataract surgical services in Monywa District, Union of Myanmar. Naypyidaw, Myanmar: Ministry of Health, Department of Health, Trachoma Control and Prevention of Blindness Programme	Myanmar	Age-related macular degeneration				International Centre for Eye Health (ICEH)	2001	2001	Males	90	94	Unknown	Rural		2.54466	people	0.386826
International Centre for Eye Health (ICEH). Myanmar - Taungoo District Rapid Assessment of Cataract Surgical Services Report 2001	Myanmar	Age-related macular degeneration				RAAB Repository	2001	2001	Males	90	94	Unknown	Rural		2.75387	people	0.35744
Limburg H, Maung N, Khin AS, Mynt TW. Study report on rapid assessment of cataract surgical services in Hinthada Township, Union of Myanmar. Naypyidaw, Myanmar: Ministry of Health, Department of Health, Trachoma Control and Prevention of Blindness Programme	Myanmar	Age-related macular degeneration				International Centre for Eye Health (ICEH)	2001	2001	Males	95	99	Unknown	Rural		0.398159	people	1
Limburg H, Maung N, Khin AS, Mynt TW. Study report on rapid assessment of cataract surgical services in Monywa District, Union of Myanmar. Naypyidaw, Myanmar: Ministry of Health, Department of Health, Trachoma Control and Prevention of Blindness Programme	Myanmar	Age-related macular degeneration				International Centre for Eye Health (ICEH)	2001	2001	Males	95	99	Unknown	Rural		0.362294	people	1
International Centre for Eye Health (ICEH). Myanmar - Taungoo District Rapid Assessment of Cataract Surgical Services Report 2001	Myanmar	Age-related macular degeneration				RAAB Repository	2001	2001	Males	95	99	Unknown	Rural		0.39208	people	1
Casson RJ, Newland HS, Muecke J, McGovern S, Durkin S, Sullivan T, Oo TZ, Aung TH, Shein WK, Selva D, Aung T. Prevalence and causes of visual impairment in rural Myanmar: the Meiktila Eye Study. Ophthalmology. 2007; 114(12): 2302-8	Myanmar	Age-related macular degeneration					2005	2005	Males	40	44	Representative for subnational location only	Rural		7.18455e+08	people	1.4e-09
Casson RJ, Newland HS, Muecke J, McGovern S, Durkin S, Sullivan T, Oo TZ, Aung TH, Shein WK, Selva D, Aung T. Prevalence and causes of visual impairment in rural Myanmar: the Meiktila Eye Study. Ophthalmology. 2007; 114(12): 2302-8	Myanmar	Age-related macular degeneration					2005	2005	Males	45	49	Representative for subnational location only	Rural		5.91057e+08	people	2.07e-07
Casson RJ, Newland HS, Muecke J, McGovern S, Durkin S, Sullivan T, Oo TZ, Aung TH, Shein WK, Selva D, Aung T. Prevalence and causes of visual impairment in rural Myanmar: the Meiktila Eye Study. Ophthalmology. 2007; 114(12): 2302-8	Myanmar	Age-related macular degeneration					2005	2005	Males	50	54	Representative for subnational location only	Rural		4.71498e+08	people	5.725e-07
Casson RJ, Newland HS, Muecke J, McGovern S, Durkin S, Sullivan T, Oo TZ, Aung TH, Shein WK, Selva D, Aung T. Prevalence and causes of visual impairment in rural Myanmar: the Meiktila Eye Study. Ophthalmology. 2007; 114(12): 2302-8	Myanmar	Age-related macular degeneration					2005	2005	Males	55	59	Representative for subnational location only	Rural		3.36201e+08	people	1.0225e-06
Casson RJ, Newland HS, Muecke J, McGovern S, Durkin S, Sullivan T, Oo TZ, Aung TH, Shein WK, Selva D, Aung T. Prevalence and causes of visual impairment in rural Myanmar: the Meiktila Eye Study. Ophthalmology. 2007; 114(12): 2302-8	Myanmar	Age-related macular degeneration					2005	2005	Males	60	64	Representative for subnational location only	Rural		2.53091e+08	people	1.5044e-06
Casson RJ, Newland HS, Muecke J, McGovern S, Durkin S, Sullivan T, Oo TZ, Aung TH, Shein WK, Selva D, Aung T. Prevalence and causes of visual impairment in rural Myanmar: the Meiktila Eye Study. Ophthalmology. 2007; 114(12): 2302-8	Myanmar	Age-related macular degeneration					2005	2005	Males	65	69	Representative for subnational location only	Rural		2.04633e+08	people	1.981e-06
Casson RJ, Newland HS, Muecke J, McGovern S, Durkin S, Sullivan T, Oo TZ, Aung TH, Shein WK, Selva D, Aung T. Prevalence and causes of visual impairment in rural Myanmar: the Meiktila Eye Study. Ophthalmology. 2007; 114(12): 2302-8	Myanmar	Age-related macular degeneration					2005	2005	Males	70	74	Representative for subnational location only	Rural		1.5875e+08	people	2.597e-06
Casson RJ, Newland HS, Muecke J, McGovern S, Durkin S, Sullivan T, Oo TZ, Aung TH, Shein WK, Selva D, Aung T. Prevalence and causes of visual impairment in rural Myanmar: the Meiktila Eye Study. Ophthalmology. 2007; 114(12): 2302-8	Myanmar	Age-related macular degeneration					2005	2005	Males	75	79	Representative for subnational location only	Rural		1.10813e+08	people	3.5629e-06
Casson RJ, Newland HS, Muecke J, McGovern S, Durkin S, Sullivan T, Oo TZ, Aung TH, Shein WK, Selva D, Aung T. Prevalence and causes of visual impairment in rural Myanmar: the Meiktila Eye Study. Ophthalmology. 2007; 114(12): 2302-8	Myanmar	Age-related macular degeneration					2005	2005	Males	80	84	Representative for subnational location only	Rural		5.04309e+07	people	5.9353e-06
Casson RJ, Newland HS, Muecke J, McGovern S, Durkin S, Sullivan T, Oo TZ, Aung TH, Shein WK, Selva D, Aung T. Prevalence and causes of visual impairment in rural Myanmar: the Meiktila Eye Study. Ophthalmology. 2007; 114(12): 2302-8	Myanmar	Age-related macular degeneration					2005	2005	Males	85	89	Representative for subnational location only	Rural		1.71763e+07	people	1.12667e-05
Casson RJ, Newland HS, Muecke J, McGovern S, Durkin S, Sullivan T, Oo TZ, Aung TH, Shein WK, Selva D, Aung T. Prevalence and causes of visual impairment in rural Myanmar: the Meiktila Eye Study. Ophthalmology. 2007; 114(12): 2302-8	Myanmar	Age-related macular degeneration					2005	2005	Males	90	94	Representative for subnational location only	Rural		3.63152e+06	people	2.68512e-05
Casson RJ, Newland HS, Muecke J, McGovern S, Durkin S, Sullivan T, Oo TZ, Aung TH, Shein WK, Selva D, Aung T. Prevalence and causes of visual impairment in rural Myanmar: the Meiktila Eye Study. Ophthalmology. 2007; 114(12): 2302-8	Myanmar	Age-related macular degeneration					2005	2005	Males	95	99	Representative for subnational location only	Rural		500963	people	7.81337e-05
Limburg H, Maung N, Khin AS, Mynt TW. Study report on rapid assessment of cataract surgical services in Hinthada Township, Union of Myanmar. Naypyidaw, Myanmar: Ministry of Health, Department of Health, Trachoma Control and Prevention of Blindness Programme	Myanmar	Age-related macular degeneration				International Centre for Eye Health (ICEH)	2001	2001	Females	50	54	Unknown	Rural		427.286	people	0.00242613
International Centre for Eye Health (ICEH). Myanmar - Taungoo District Rapid Assessment of Cataract Surgical Services Report 2001	Myanmar	Age-related macular degeneration				RAAB Repository	2001	2001	Females	50	54	Unknown	Rural		431.584	people	0.00233724
Limburg H, Maung N, Khin AS, Mynt TW. Study report on rapid assessment of cataract surgical services in Hinthada Township, Union of Myanmar. Naypyidaw, Myanmar: Ministry of Health, Department of Health, Trachoma Control and Prevention of Blindness Programme	Myanmar	Age-related macular degeneration				International Centre for Eye Health (ICEH)	2001	2001	Females	55	59	Unknown	Rural		339.776	people	0.00318865
International Centre for Eye Health (ICEH). Myanmar - Taungoo District Rapid Assessment of Cataract Surgical Services Report 2001	Myanmar	Age-related macular degeneration				RAAB Repository	2001	2001	Females	55	59	Unknown	Rural		343.194	people	0.00301001
Limburg H, Maung N, Khin AS, Mynt TW. Study report on rapid assessment of cataract surgical services in Hinthada Township, Union of Myanmar. Naypyidaw, Myanmar: Ministry of Health, Department of Health, Trachoma Control and Prevention of Blindness Programme	Myanmar	Age-related macular degeneration				International Centre for Eye Health (ICEH)	2001	2001	Females	60	64	Unknown	Rural		282.188	people	0.0039619
International Centre for Eye Health (ICEH). Myanmar - Taungoo District Rapid Assessment of Cataract Surgical Services Report 2001	Myanmar	Age-related macular degeneration				RAAB Repository	2001	2001	Females	60	64	Unknown	Rural		285.026	people	0.0036884
Limburg H, Maung N, Khin AS, Mynt TW. Study report on rapid assessment of cataract surgical services in Hinthada Township, Union of Myanmar. Naypyidaw, Myanmar: Ministry of Health, Department of Health, Trachoma Control and Prevention of Blindness Programme	Myanmar	Age-related macular degeneration				International Centre for Eye Health (ICEH)	2001	2001	Females	65	69	Unknown	Rural		239.753	people	0.00475543
International Centre for Eye Health (ICEH). Myanmar - Taungoo District Rapid Assessment of Cataract Surgical Services Report 2001	Myanmar	Age-related macular degeneration				RAAB Repository	2001	2001	Females	65	69	Unknown	Rural		242.165	people	0.00439011
Limburg H, Maung N, Khin AS, Mynt TW. Study report on rapid assessment of cataract surgical services in Hinthada Township, Union of Myanmar. Naypyidaw, Myanmar: Ministry of Health, Department of Health, Trachoma Control and Prevention of Blindness Programme	Myanmar	Age-related macular degeneration				International Centre for Eye Health (ICEH)	2001	2001	Females	70	74	Unknown	Rural		192.263	people	0.00595935
International Centre for Eye Health (ICEH). Myanmar - Taungoo District Rapid Assessment of Cataract Surgical Services Report 2001	Myanmar	Age-related macular degeneration				RAAB Repository	2001	2001	Females	70	74	Unknown	Rural		194.197	people	0.00549016
Limburg H, Maung N, Khin AS, Mynt TW. Study report on rapid assessment of cataract surgical services in Hinthada Township, Union of Myanmar. Naypyidaw, Myanmar: Ministry of Health, Department of Health, Trachoma Control and Prevention of Blindness Programme	Myanmar	Age-related macular degeneration				International Centre for Eye Health (ICEH)	2001	2001	Females	75	79	Unknown	Rural		118.411	people	0.00939338
International Centre for Eye Health (ICEH). Myanmar - Taungoo District Rapid Assessment of Cataract Surgical Services Report 2001	Myanmar	Age-related macular degeneration				RAAB Repository	2001	2001	Females	75	79	Unknown	Rural		119.602	people	0.00876487
Limburg H, Maung N, Khin AS, Mynt TW. Study report on rapid assessment of cataract surgical services in Hinthada Township, Union of Myanmar. Naypyidaw, Myanmar: Ministry of Health, Department of Health, Trachoma Control and Prevention of Blindness Programme	Myanmar	Age-related macular degeneration				International Centre for Eye Health (ICEH)	2001	2001	Females	80	84	Unknown	Rural		61.9754	people	0.0172301
International Centre for Eye Health (ICEH). Myanmar - Taungoo District Rapid Assessment of Cataract Surgical Services Report 2001	Myanmar	Age-related macular degeneration				RAAB Repository	2001	2001	Females	80	84	Unknown	Rural		62.5988	people	0.0163728
Limburg H, Maung N, Khin AS, Mynt TW. Study report on rapid assessment of cataract surgical services in Hinthada Township, Union of Myanmar. Naypyidaw, Myanmar: Ministry of Health, Department of Health, Trachoma Control and Prevention of Blindness Programme	Myanmar	Age-related macular degeneration				International Centre for Eye Health (ICEH)	2001	2001	Females	85	89	Unknown	Rural		22.0364	people	0.0462451
International Centre for Eye Health (ICEH). Myanmar - Taungoo District Rapid Assessment of Cataract Surgical Services Report 2001	Myanmar	Age-related macular degeneration				RAAB Repository	2001	2001	Females	85	89	Unknown	Rural		22.2581	people	0.0449165
Limburg H, Maung N, Khin AS, Mynt TW. Study report on rapid assessment of cataract surgical services in Hinthada Township, Union of Myanmar. Naypyidaw, Myanmar: Ministry of Health, Department of Health, Trachoma Control and Prevention of Blindness Programme	Myanmar	Age-related macular degeneration				International Centre for Eye Health (ICEH)	2001	2001	Females	90	94	Unknown	Rural		5.43187	people	0.182578
International Centre for Eye Health (ICEH). Myanmar - Taungoo District Rapid Assessment of Cataract Surgical Services Report 2001	Myanmar	Age-related macular degeneration				RAAB Repository	2001	2001	Females	90	94	Unknown	Rural		5.48651	people	0.179694
Limburg H, Maung N, Khin AS, Mynt TW. Study report on rapid assessment of cataract surgical services in Hinthada Township, Union of Myanmar. Naypyidaw, Myanmar: Ministry of Health, Department of Health, Trachoma Control and Prevention of Blindness Programme	Myanmar	Age-related macular degeneration				International Centre for Eye Health (ICEH)	2001	2001	Females	95	99	Unknown	Rural		0.880584	people	1
International Centre for Eye Health (ICEH). Myanmar - Taungoo District Rapid Assessment of Cataract Surgical Services Report 2001	Myanmar	Age-related macular degeneration				RAAB Repository	2001	2001	Females	95	99	Unknown	Rural		0.889442	people	1
Casson RJ, Newland HS, Muecke J, McGovern S, Durkin S, Sullivan T, Oo TZ, Aung TH, Shein WK, Selva D, Aung T. Prevalence and causes of visual impairment in rural Myanmar: the Meiktila Eye Study. Ophthalmology. 2007; 114(12): 2302-8	Myanmar	Age-related macular degeneration					2005	2005	Females	40	44	Representative for subnational location only	Rural		1.64334e+09	people	6e-10
Casson RJ, Newland HS, Muecke J, McGovern S, Durkin S, Sullivan T, Oo TZ, Aung TH, Shein WK, Selva D, Aung T. Prevalence and causes of visual impairment in rural Myanmar: the Meiktila Eye Study. Ophthalmology. 2007; 114(12): 2302-8	Myanmar	Age-related macular degeneration					2005	2005	Females	45	49	Representative for subnational location only	Rural		1.36818e+09	people	1.729e-07
Casson RJ, Newland HS, Muecke J, McGovern S, Durkin S, Sullivan T, Oo TZ, Aung TH, Shein WK, Selva D, Aung T. Prevalence and causes of visual impairment in rural Myanmar: the Meiktila Eye Study. Ophthalmology. 2007; 114(12): 2302-8	Myanmar	Age-related macular degeneration					2005	2005	Females	50	54	Representative for subnational location only	Rural		1.12518e+09	people	4.8e-07
Casson RJ, Newland HS, Muecke J, McGovern S, Durkin S, Sullivan T, Oo TZ, Aung TH, Shein WK, Selva D, Aung T. Prevalence and causes of visual impairment in rural Myanmar: the Meiktila Eye Study. Ophthalmology. 2007; 114(12): 2302-8	Myanmar	Age-related macular degeneration					2005	2005	Females	55	59	Representative for subnational location only	Rural		7.88302e+08	people	8.788e-07
[truncated: 5,538 more rows]
